# Supplementary material for: Trapped in my inner prison—Cross-sectional examination of internal and external entrapment, hopelessness and suicidal ideation
Source: PLoS One. 2022 Jul 19;17(7):e0270985. doi: 10.1371/journal.pone.0270985 (PMC9295950; doi:10.1371/journal.pone.0270985)
Supplement: S1 Dataset — (XLSX) [file pone.0270985.s002.xlsx]

## Sheet: dataset_excel
SD02_01	SD01	SD04	SD04_04	SD05	SD05_02	SD06	SD38	SD08	SD08_09	SD09	SD09_11	SD24	SD32	SD27	SD29	attention_check	TIME_SUM	BS02_cod	BS03_cod	BS04_cod	BS01_cod	BS05_cod	BSS_sum	BS20	BS21	ES01_01cod	ES01_02cod	ES01_03cod	ES01_04cod	ES01_05cod	ES01_06cod	ES01_07cod	ES01_08cod	ES01_09cod	ES01_10cod	ES01_11cod	ES01_12cod	ES01_13cod	ES01_14cod	ES01_15cod	ES01_16cod	EE_sum	IE_sum	BH01_01cod	BH01_03cod	BH01_05cod	BH01_06cod	BH01_08cod	BH01_10cod
23	2	1		1		1	1	8		10		1	#NULL!	1	#NULL!	4	47.0167	0	0	0	0	0	0	1	1	0	0	1	0	0	1	0	0	0	0	0	0	0	0	0	0	2	0	0	0	1	0	0	0
20	1	1		1		1	1	7		1		1	#NULL!	1	#NULL!	4	19.7667	0	0	0	0	0	0	1	-9	1	0	1	0	0	0	0	1	0	0	0	0	1	0	0	0	3	1	0	0	0	0	1	0
27	1	1		1		1	2	8		4		1	#NULL!	1	#NULL!	4	31.9833	0	0	0	0	0	0	1	-9	1	3	1	1	1	1	0	3	3	2	0	1	2	1	0	0	16	4	1	0	0	0	0	0
22	2	1		1		1	2	7		1		1	#NULL!	1	#NULL!	4	11.3167	0	0	0	0	0	0	1	-9	0	2	0	2	3	3	3	0	2	0	2	2	1	1	2	0	15	8	0	0	0	0	0	0
22	1	1		1		1	1	8		1		1	#NULL!	1	#NULL!	4	19.2	0	0	0	0	0	0	1	-9	0	1	0	1	1	3	0	0	1	0	3	1	3	2	1	0	7	10	0	0	1	0	1	0
21	1	2		1		1	1	7		1		1	#NULL!	1	#NULL!	4	16.2167	0	0	0	0	0	0	1	-9	1	1	0	0	1	1	0	0	0	0	0	0	0	0	0	0	4	0	0	0	0	0	0	0
21	1	1		1		1	1	7		1		1	#NULL!	1	#NULL!	4	18.3	0	0	0	0	0	0	1	-9	2	1	0	1	1	1	1	0	1	0	0	2	2	1	0	0	8	5	1	0	1	0	1	1
21	1	1		1		1	1	5		5		1	#NULL!	1	#NULL!	4	18.85	0	0	0	0	0	0	3	2	2	1	2	0	1	2	1	2	1	0	0	0	1	0	0	0	12	1	1	0	1	0	1	0
21	1	1		1		1	1	7		1		1	#NULL!	1	#NULL!	4	18.85	0	0	0	0	0	0	3	3	1	1	0	1	0	0	0	0	0	0	0	0	0	0	0	0	3	0	0	0	0	0	0	0
45	2	1		1		3	1	7		7		2	2	1	#NULL!	4	21.1833	0	0	0	0	0	0	1	-9	0	1	0	0	0	0	0	0	0	0	0	0	1	0	0	0	1	1	0	0	0	0	1	0
56	1	1		1		3	2	7		6		1	#NULL!	1	#NULL!	4	28.6167	0	0	0	0	0	0	2	3	0	0	0	0	0	0	0	0	0	0	0	0	0	0	0	0	0	0	0	0	0	0	1	0
32	1	1		1		2	1	8		10		1	#NULL!	1	#NULL!	4	19.05	0	0	0	0	0	0	1	-9	1	2	0	1	3	2	0	0	0	0	0	0	2	0	2	2	9	6	1	0	0	1	1	0
25	1	1		1		2	1	7		9		1	#NULL!	1	#NULL!	4	17.75	0	0	0	0	0	0	1	1	0	1	0	0	0	0	0	2	0	0	0	0	0	0	0	0	3	0	0	0	0	0	1	0
23	2	1		1		1	1	6		5		1	#NULL!	1	#NULL!	4	20.55	0	0	0	0	0	0	1	1	0	0	0	0	2	1	0	0	0	0	0	0	0	0	2	0	3	2	0	0	1	0	0	0
23	1	2		1		1	2	8		10		1	#NULL!	1	#NULL!	4	20.8	0	0	0	0	0	0	1	1	2	0	0	0	3	3	2	0	2	0	2	3	1	3	4	2	12	15	0	1	0	0	0	1
24	1	1		1		1	1	7		1		1	#NULL!	1	#NULL!	4	21.75	0	0	0	0	0	0	1	-9	3	1	0	2	0	2	1	0	1	1	1	1	2	0	1	0	11	5	0	0	0	0	1	0
20	1	1		1		1	1	7		1		1	#NULL!	1	#NULL!	4	25.4667	0	0	0	0	0	0	1	-9	1	1	0	0	2	2	0	0	0	0	0	0	1	1	0	0	6	2	0	0	1	0	1	1
24	1	1		1		1	1	7		1		1	#NULL!	1	#NULL!	4	17.4667	0	0	0	0	0	0	1	-9	0	0	0	0	0	0	0	0	0	0	0	0	0	0	0	0	0	0	0	0	0	0	1	0
24	1	1		1		1	1	6		9		2	2	1	#NULL!	4	15.9667	0	0	0	2	0	2	1	-9	2	0	0	4	2	1	1	0	3	1	0	1	2	1	1	1	14	6	0	0	1	0	1	0
24	1	1		1		1	2	8		9		1	#NULL!	1	#NULL!	4	14.5	0	0	0	0	0	0	1	-9	2	3	0	3	3	3	0	2	3	0	2	1	3	2	1	1	19	10	0	0	0	0	1	1
21	1	4	Spanien	1		1	1	7		1		1	#NULL!	1	#NULL!	4	13.05	0	0	0	0	0	0	1	-9	3	1	0	1	3	3	2	0	0	0	0	0	0	0	0	0	13	0	0	1	1	0	1	0
22	1	1		1		1	1	7		1		2	2	2	2	4	26.1	0	0	1	0	0	1	2	2	3	3	0	2	4	2	2	0	2	0	2	2	2	2	0	1	18	9	0	0	1	1	1	0
22	2	1		1		1	2	6		5		1	#NULL!	1	#NULL!	4	29.4333	0	0	0	0	0	0	1	-9	2	1	0	0	1	1	0	0	1	0	0	1	0	0	0	0	6	1	0	0	0	0	1	0
22	1	1		1		1	1	7		1		2	2	2	2	4	27.8167	1	1	1	1	1	5	1	-9	2	3	0	0	3	0	2	0	1	0	3	1	2	2	0	2	11	10	1	0	1	1	1	0
21	1	1		1		1	1	7		6		1	#NULL!	1	#NULL!	4	27.1333	0	0	0	0	0	0	1	-9	0	0	0	0	0	0	0	0	0	0	0	0	0	0	0	0	0	0	0	0	0	1	1	0
27	2	4	Malta	1		1	1	8		9		1	#NULL!	1	#NULL!	4	25.3	0	0	0	0	0	0	1	1	0	1	0	0	1	0	0	0	1	0	0	0	0	0	0	0	3	0	0	0	1	0	1	0
26	2	1		1		1	1	9	Master	11	Master	1	#NULL!	1	#NULL!	4	24.5833	0	0	0	0	0	0	1	1	0	0	0	0	0	0	0	0	0	0	0	0	0	0	0	0	0	0	0	0	0	0	0	0
26	1	1		1		1	1	8		9		1	#NULL!	1	#NULL!	4	26.6667	0	0	0	0	0	0	1	1	0	0	0	0	0	1	0	0	0	0	0	0	0	0	0	0	1	0	0	0	0	0	0	0
24	2	1		2	Russisch	1	2	7		1		2	2	1	#NULL!	4	19.1667	0	0	0	0	0	0	2	2	0	0	0	0	0	0	0	0	0	0	0	0	0	0	2	0	0	2	0	0	0	0	0	0
22	1	1		1		1	2	7		1		1	#NULL!	1	#NULL!	4	17.2167	0	0	0	0	0	0	1	1	0	1	0	0	1	1	0	0	0	0	0	0	2	1	0	0	3	3	0	0	0	0	1	0
20	1	1		1		1	2	7		1		1	#NULL!	1	#NULL!	4	13.8833	0	0	0	0	0	0	1	1	1	1	0	0	1	1	0	0	1	0	1	0	0	0	0	0	5	1	0	0	0	0	1	0
19	2	1		1		1	2	7		1		1	#NULL!	1	#NULL!	4	26.4333	0	0	0	0	0	0	1	1	0	1	0	1	0	2	1	0	0	0	1	1	0	0	1	0	5	3	0	0	0	1	1	0
22	2	1		1		1	2	7		1		2	1	2	1	4	35.5833	0	0	1	1	1	3	1	-9	3	3	0	0	2	0	0	0	1	0	3	0	0	1	0	0	9	4	0	0	0	0	1	0
19	2	1		1		1	2	7		1		1	#NULL!	1	#NULL!	4	16.45	0	0	0	0	0	0	2	2	3	1	0	0	0	0	0	0	0	0	0	0	0	0	0	0	4	0	0	1	1	0	1	1
23	2	1		1		1	2	7		10		1	#NULL!	1	#NULL!	4	18.3833	0	0	0	0	0	0	1	-9	1	2	0	0	1	2	1	0	1	0	0	4	1	0	0	1	8	6	1	0	0	0	0	1
27	2	1		1		1	2	4		6		1	#NULL!	1	#NULL!	4	44.0167	0	0	1	1	0	2	1	-9	4	3	0	2	4	2	1	1	2	0	2	3	3	3	4	4	19	19	0	0	1	0	1	1
31	1	1		1		2	1	4		6		1	#NULL!	1	#NULL!	4	16.6833	0	0	0	0	0	0	1	-9	0	0	0	0	0	0	0	0	0	0	0	0	0	0	0	0	0	0	0	0	0	0	0	0
25	2	1		1		1	1	7		6		1	-9	1	#NULL!	4	21.5833	1	0	0	0	0	1	2	2	2	2	0	1	3	3	1	0	2	1	2	3	3	1	1	2	15	12	1	0	0	0	1	1
20	1	1		1		1	2	7		4		1	#NULL!	1	#NULL!	4	52.55	0	1	0	1	1	3	1	-9	2	2	1	3	3	2	2	1	3	1	1	3	1	1	1	1	20	8	0	0	1	1	1	0
21	1	1		1		1	1	7		6		1	#NULL!	1	#NULL!	4	41.7	0	0	0	0	0	0	1	1	3	3	0	2	3	0	2	0	4	0	3	4	4	3	4	4	17	22	1	0	0	0	1	1
33	1	1		1		2	1	8		10		1	#NULL!	1	#NULL!	4	22.3667	0	0	0	0	0	0	1	1	0	0	0	0	1	1	0	0	0	0	0	1	0	0	0	0	2	1	0	0	0	0	1	0
20	2	1		1		1	1	7		1		1	#NULL!	1	#NULL!	4	57.9833	0	0	0	0	0	0	1	1	1	0	0	0	1	0	0	0	0	0	0	1	0	0	0	0	2	1	0	0	0	1	1	0
19	1	1		1		1	2	7		1		1	#NULL!	1	#NULL!	4	22.0333	0	0	0	0	0	0	1	1	1	2	0	0	2	0	0	0	1	0	0	0	0	0	0	0	6	0	0	0	0	1	1	0
20	1	4	Ruanda	1		1	2	7		1		1	#NULL!	1	#NULL!	4	34.9	0	0	0	0	0	0	2	2	1	1	1	0	0	3	0	0	0	0	0	0	0	0	0	0	6	0	0	0	0	0	0	0
18	1	4	Ruanda	1		1	2	7		1		1	#NULL!	1	#NULL!	4	39.7167	0	0	0	0	0	0	1	1	1	1	0	0	2	1	0	0	0	0	2	1	2	2	1	1	5	9	0	0	0	0	0	0
21	2	1		1		1	1	7		1		1	#NULL!	1	#NULL!	4	46.65	0	0	0	0	0	0	1	1	2	1	1	0	0	1	0	0	1	1	0	0	1	0	0	0	7	1	0	0	0	0	1	0
20	2	1		1		1	2	7		4		2	2	2	1	4	16.6667	0	0	0	0	0	0	1	1	1	0	0	0	0	1	0	0	1	0	2	2	1	2	3	1	3	11	0	0	0	0	1	0
22	2	1		1		1	2	7		1		1	#NULL!	2	1	4	18.1167	1	0	1	0	2	4	1	1	4	1	0	4	4	1	4	0	1	3	3	4	2	4	4	4	22	21	1	1	1	1	1	0
25	1	1		1		1	1	7		1		1	#NULL!	1	#NULL!	4	18.3	0	0	0	0	0	0	1	-9	1	3	0	3	4	4	1	0	2	0	3	3	2	0	1	0	18	9	0	0	1	0	1	0
22	2	1		1		1	2	7		1		1	#NULL!	2	1	4	19.9833	1	0	1	0	2	4	1	-9	4	4	0	3	4	1	3	0	4	0	4	4	4	4	4	4	23	24	1	1	1	1	1	0
22	2	1		1		1	1	8		10		1	#NULL!	1	#NULL!	4	22.65	0	0	0	0	0	0	1	-9	1	4	0	1	4	3	3	0	4	3	0	0	0	0	0	0	23	0	0	0	0	0	1	0
21	2	1		1		1	2	7		1		1	#NULL!	1	#NULL!	4	23.35	0	0	0	0	0	0	1	-9	1	2	0	0	0	1	0	0	0	0	0	0	1	0	0	0	4	1	0	0	0	0	0	0
24	1	1		1		1	2	8		10		1	#NULL!	1	#NULL!	4	18.6333	0	0	0	0	0	0	1	-9	1	1	0	0	2	1	0	0	1	0	1	1	1	0	1	0	6	4	0	0	0	0	1	0
50	1	1		1		3	2	8		10		1	#NULL!	1	#NULL!	4	30.9167	0	0	0	0	0	0	1	-9	0	0	0	0	0	1	0	0	1	0	0	0	0	0	0	0	2	0	0	0	0	0	0	0
57	1	1		1		2	1	8		10		1	#NULL!	1	#NULL!	4	21.4833	0	0	0	0	0	0	1	-9	1	2	0	1	1	1	1	0	1	2	1	1	0	0	1	1	10	4	1	0	1	1	1	1
20	1	4	England	1		1	1	7		1		1	#NULL!	1	#NULL!	4	27.0667	0	0	0	0	0	0	1	-9	0	1	0	0	3	2	0	0	1	0	0	2	2	0	0	0	7	4	0	0	1	0	0	1
20	2	1		1		1	1	7		6		1	#NULL!	1	#NULL!	4	30.7167	1	0	0	0	0	1	1	-9	2	4	3	2	1	3	1	1	3	3	1	1	0	1	1	0	23	4	0	0	1	0	1	0
21	2	1		1		1	2	7		1		1	#NULL!	1	#NULL!	4	15.5	0	0	0	0	0	0	1	-9	2	0	0	0	3	0	3	0	3	0	2	3	4	4	4	3	11	20	1	0	1	0	1	1
55	1	1		1		2	1	7		8		1	#NULL!	1	#NULL!	4	24.7	0	0	0	0	0	0	1	-9	0	0	0	0	0	1	0	0	0	0	0	0	0	0	0	0	1	0	0	0	0	0	0	0
21	1	1		1		1	2	7		1		2	2	2	2	4	14.4833	0	0	0	0	0	0	1	-9	1	2	1	1	1	1	0	0	0	1	0	1	1	1	0	0	8	3	0	0	0	0	0	0
21	2	1		1		1	1	7		1		1	#NULL!	1	#NULL!	4	15.5333	0	0	0	0	0	0	1	-9	0	1	0	0	1	0	0	0	0	0	0	0	0	0	0	0	2	0	0	0	0	0	1	0
24	1	1		1		1	2	7		1		1	#NULL!	1	#NULL!	4	20.5	0	0	0	0	0	0	1	1	0	1	0	0	0	1	0	1	0	0	0	0	0	0	0	0	3	0	0	0	0	0	1	1
21	1	1		1		1	2	7		1		1	#NULL!	1	#NULL!	4	27.3667	0	0	0	0	0	0	1	-9	2	3	0	1	2	2	1	0	1	0	0	0	1	1	0	0	12	2	1	0	1	0	1	0
23	1	1		1		1	1	6		5		1	#NULL!	1	#NULL!	4	46.1167	0	0	0	0	0	0	1	-9	3	3	0	0	4	3	0	0	0	0	0	0	0	0	0	0	13	0	1	0	0	0	1	0
28	1	1		1		1	1	8		10		1	#NULL!	1	#NULL!	4	24.0833	0	0	0	0	0	0	1	-9	1	2	4	3	1	3	0	1	1	2	1	1	1	1	2	0	18	6	0	0	1	0	1	1
21	2	2		1		1	2	7		1		1	#NULL!	1	#NULL!	4	21.0667	0	0	0	0	0	0	1	-9	0	0	0	0	0	0	0	0	0	0	0	0	0	0	0	0	0	0	0	0	0	0	0	0
22	2	1		1		1	2	8		10		1	#NULL!	1	#NULL!	4	34.6833	0	0	0	0	0	0	1	-9	0	4	0	0	0	1	0	0	0	0	0	0	0	0	0	0	5	0	0	0	0	0	1	0
35	1	1		1		1	2	6		8		1	#NULL!	1	#NULL!	4	12.9667	0	0	0	0	0	0	1	-9	0	1	0	0	1	2	0	0	0	0	0	0	0	0	1	0	4	1	0	0	0	0	1	0
29	2	1		1		1	1	8		10		1	#NULL!	1	#NULL!	4	29.8	1	1	1	1	0	4	1	-9	4	4	0	1	4	4	4	0	4	0	4	4	4	4	4	4	25	24	1	0	1	1	1	1
22	1	1		1		1	1	7		1		2	2	1	#NULL!	4	48.55	0	0	0	0	0	0	2	2	2	1	0	1	2	2	2	0	1	0	3	2	3	3	3	1	11	15	1	0	0	1	1	1
20	1	1		1		1	1	7		1		1	#NULL!	1	#NULL!	4	22.65	0	0	0	0	0	0	2	1	0	1	0	0	0	2	0	0	0	0	0	0	0	0	0	0	3	0	1	0	1	0	0	0
19	1	1		1		1	2	7		1		2	2	1	#NULL!	4	15.25	0	0	0	0	0	0	1	-9	4	4	0	4	4	4	4	1	4	0	4	4	4	4	4	4	29	24	1	0	1	0	1	0
27	1	1		1		1	1	7		1		1	#NULL!	1	#NULL!	4	18.1667	1	2	0	1	0	4	3	3	1	4	0	4	4	4	4	2	4	4	4	4	4	4	4	4	31	24	1	1	0	1	1	1
25	1	1		1		1	1	8		10		2	2	2	2	4	26.05	1	0	1	0	1	3	1	1	3	3	4	3	4	4	3	3	4	4	3	2	1	2	4	2	35	14	0	0	1	0	1	0
21	1	1		1		1	1	7		1		2	1	1	#NULL!	4	30.7167	0	0	0	0	0	0	2	2	0	1	0	0	1	0	0	0	0	0	0	0	1	0	0	0	2	1	0	0	0	0	0	0
22	1	3		1		1	2	7		1		1	#NULL!	1	#NULL!	4	21.15	0	0	0	0	0	0	1	-9	0	0	0	0	1	1	0	0	0	0	0	0	0	0	0	0	2	0	0	0	0	0	1	0
25	1	1		1		1	1	7		10		1	#NULL!	1	#NULL!	4	8.65	0	0	0	0	0	0	1	-9	0	3	0	0	3	1	0	0	2	0	0	0	1	0	0	0	9	1	0	0	0	0	1	0
18	1	1		1		1	1	7		1		2	2	1	#NULL!	4	17.2	1	0	1	1	1	4	1	1	1	2	0	3	3	2	2	0	0	0	2	2	2	0	2	0	13	8	0	0	0	0	1	1
35	2	1		1		2	1	8		10		1	#NULL!	1	#NULL!	4	28.2833	0	0	0	0	0	0	1	1	0	0	0	0	1	2	0	0	0	0	0	0	0	0	0	0	3	0	0	1	1	0	0	1
52	1	1		1		2	1	8		10		2	2	1	#NULL!	4	14.6	0	0	0	0	0	0	2	2	0	1	0	0	0	1	0	0	1	1	0	0	0	0	0	0	4	0	0	0	0	0	0	0
27	1	1		1		1	1	7		6		2	2	2	2	4	20.9	2	1	2	1	1	7	1	1	4	3	0	3	3	2	3	0	4	1	3	4	4	3	4	4	23	22	1	0	1	1	1	0
26	2	1		1		1	1	8		1		1	#NULL!	1	#NULL!	4	21.85	0	0	0	0	0	0	1	1	0	1	0	0	0	0	0	0	0	0	0	0	0	0	0	0	1	0	0	0	0	0	1	0
22	1	1		1		1	1	7		1		1	#NULL!	1	#NULL!	4	30.3	0	0	0	0	0	0	1	1	0	2	0	1	2	1	0	0	1	0	0	1	0	1	0	2	7	4	0	0	0	0	1	0
23	1	1		1		1	1	7		1		1	#NULL!	1	#NULL!	4	22.8167	0	0	0	0	0	0	1	1	3	3	0	1	3	2	2	0	1	3	0	4	2	0	1	3	18	10	0	0	0	0	0	0
55	1	1		1		2	1	4		7		1	#NULL!	1	#NULL!	4	31.6833	2	0	0	0	0	2	1	1	0	0	0	0	1	1	0	0	0	0	0	0	0	0	0	0	2	0	0	0	0	0	0	0
22	1	1		1		1	1	8		10		1	#NULL!	1	#NULL!	4	22.4333	0	0	0	0	0	0	1	1	1	1	0	0	3	0	3	0	2	0	0	1	1	1	0	1	10	4	1	1	1	1	1	1
29	1	1		1		1	1	7		6		1	#NULL!	1	#NULL!	4	24.3833	0	0	0	0	0	0	1	-9	1	3	0	1	1	1	0	0	1	0	1	0	1	0	0	0	8	2	0	0	0	0	1	0
24	1	1		1		1	2	8		10		2	1	2	2	4	33.6667	2	0	1	2	1	6	1	-9	2	4	1	3	2	4	3	1	4	1	4	3	4	3	2	4	25	20	1	1	1	1	1	1
26	1	1		1		1	1	8		11	Staatsexamen	1	#NULL!	1	#NULL!	4	12.8	0	0	0	0	0	0	1	-9	0	0	0	0	0	0	0	0	0	0	0	0	0	0	0	0	0	0	0	0	0	0	1	0
24	1	1		1		1	1	5		6		2	2	2	2	4	22.9667	1	2	1	2	1	7	1	-9	4	4	0	4	4	4	4	4	4	0	4	4	4	4	4	4	32	24	1	1	1	1	1	1
52	1	1		1		2	1	8		10		1	#NULL!	1	#NULL!	4	25.8667	0	0	0	0	0	0	1	-9	0	1	0	0	0	1	0	1	0	1	0	0	0	1	0	0	4	1	0	0	0	0	1	0
25	1	1		1		1	2	7		1		2	2	2	2	4	31.3667	1	2	1	1	2	7	1	-9	2	2	0	3	3	3	4	1	4	4	4	4	3	3	1	3	26	18	1	0	1	1	1	1
56	2	1		1		2	1	7		10		1	#NULL!	1	#NULL!	4	52.2833	0	0	0	0	0	0	1	1	1	1	0	0	1	1	0	1	0	1	0	0	1	0	1	0	6	2	0	0	0	0	1	0
25	1	1		1		1	1	7		6		2	2	2	1	4	25.3167	0	0	0	0	0	0	1	-9	4	4	3	4	4	4	2	0	4	4	4	3	4	4	4	4	33	23	1	0	0	0	0	0
39	1	1		1		2	1	7		6		2	1	1	#NULL!	4	33.8167	0	0	0	0	0	0	1	-9	2	2	2	2	1	3	1	0	0	0	0	0	1	1	0	1	13	3	1	0	0	0	1	0
24	1	1		1		1	2	7		6		2	2	2	2	4	18.0167	0	0	0	0	0	0	1	-9	2	2	0	3	3	2	0	3	0	1	4	4	3	1	2	1	16	15	0	0	1	1	1	0
21	2	1		1		1	1	7		1		1	#NULL!	1	#NULL!	4	22.1667	0	0	0	0	0	0	1	-9	1	1	0	0	1	2	0	0	0	0	0	0	1	0	0	0	5	1	0	0	0	0	1	0
24	1	1		1		1	1	8		10		1	#NULL!	1	#NULL!	4	13.9833	0	0	0	0	0	0	1	-9	0	0	0	0	0	0	0	0	1	0	0	0	1	0	0	0	1	1	1	0	0	0	0	0
30	1	1		1		1	1	8		10		1	#NULL!	1	#NULL!	4	12.0833	0	0	0	0	0	0	1	-9	0	1	0	0	1	1	0	0	0	0	0	0	0	0	0	0	3	0	0	0	0	0	1	0
23	1	1		1		1	1	7		1		1	#NULL!	1	#NULL!	4	17.7833	0	0	0	0	0	0	1	1	0	1	0	0	0	0	0	0	0	0	0	0	0	0	0	0	1	0	0	0	0	0	0	0
26	1	1		1		1	1	7		1		2	2	1	#NULL!	4	13.5	1	0	0	0	1	2	1	-9	2	2	0	3	3	3	2	2	3	2	1	1	1	1	1	1	22	6	0	0	1	0	1	0
24	1	1		1		1	2	7		1		2	2	2	2	4	39.4333	0	0	1	0	0	1	1	-9	1	3	0	0	3	1	3	2	2	1	3	4	1	3	4	0	16	15	0	0	1	1	1	0
38	1	1		1		1	2	8		10		1	#NULL!	1	#NULL!	4	17.3667	0	0	0	0	0	0	1	-9	0	1	0	0	1	1	0	0	1	0	0	0	0	0	0	0	4	0	0	0	0	0	1	0
24	2	1		1		1	2	8		10		1	#NULL!	1	#NULL!	4	19.5	0	0	0	0	0	0	1	1	0	1	2	0	1	1	0	0	0	0	0	0	0	0	0	0	5	0	0	0	0	0	1	0
28	1	1		1		2	1	8		10		1	#NULL!	1	#NULL!	4	25.7	0	0	0	0	0	0	1	-9	1	0	0	0	1	0	0	0	0	0	0	0	0	0	0	0	2	0	0	0	0	0	1	0
63	2	1		1		2	1	6		11	Polizeibeamter	1	#NULL!	1	#NULL!	4	26.4833	0	0	0	0	0	0	1	-9	0	0	0	0	0	0	0	0	0	0	0	0	0	0	0	0	0	0	0	0	0	0	0	0
32	1	1		1		1	1	8		10		1	#NULL!	1	#NULL!	4	24.9167	0	0	0	0	0	0	1	-9	2	0	0	0	1	1	1	0	0	0	4	4	4	4	3	4	5	23	0	0	0	0	1	0
22	1	1		1		1	1	7		1		1	#NULL!	1	#NULL!	4	14.05	0	0	0	0	0	0	1	-9	2	2	0	0	2	2	1	0	1	0	0	2	1	1	1	0	10	5	0	0	0	0	1	1
30	1	1		2	Russisch	1	1	8		10		1	#NULL!	1	#NULL!	4	25.2333	0	0	0	0	0	0	3	3	2	3	0	0	3	3	1	0	0	0	0	0	1	0	0	0	12	1	0	0	0	0	1	0
23	1	1		1		1	1	7		7		2	1	2	1	4	18.05	0	0	0	0	0	0	1	-9	2	1	0	3	3	3	2	4	3	3	3	3	3	2	3	1	24	15	0	0	0	0	1	0
24	1	1		1		1	1	6		6		2	2	2	2	4	37.1833	1	1	1	1	1	5	1	-9	1	3	0	3	3	3	3	3	4	1	4	4	4	4	4	4	24	24	0	0	0	1	1	0
21	1	1		1		1	2	7		10		1	#NULL!	1	#NULL!	4	23.3167	0	0	0	0	0	0	1	-9	1	3	0	0	1	1	1	0	1	0	1	0	1	1	1	1	8	5	1	0	1	1	1	1
39	1	1		1		1	1	5		6		1	#NULL!	1	#NULL!	4	23.2	0	0	0	0	0	0	1	-9	0	0	0	0	0	0	0	0	0	0	0	0	0	0	0	0	0	0	0	0	0	0	1	0
42	1	1		1		2	1	8		10		1	#NULL!	1	#NULL!	4	15.45	0	0	0	0	0	0	1	-9	0	0	0	0	0	0	0	0	0	0	0	0	0	0	0	0	0	0	0	0	0	0	0	0
23	2	1		1		1	1	6		6		1	#NULL!	1	#NULL!	4	27.6667	0	0	0	0	0	0	1	1	0	0	0	0	0	0	0	0	0	0	0	0	0	0	0	0	0	0	0	0	0	0	1	0
59	1	1		1		2	1	4		6		1	#NULL!	1	#NULL!	4	61.0167	1	1	0	0	0	2	1	1	1	1	0	2	2	3	1	1	2	1	1	1	1	1	1	1	14	6	1	0	0	0	0	0
57	2	1		1		2	1	6		8		1	#NULL!	1	#NULL!	4	40	0	0	0	0	1	1	2	2	0	1	0	0	0	0	1	0	0	0	0	0	0	0	0	0	2	0	0	1	0	0	0	0
21	1	1		1		1	1	7		1		1	#NULL!	1	#NULL!	4	12.5333	0	0	0	0	0	0	1	-9	1	3	0	3	1	3	0	0	1	2	1	1	2	2	1	0	14	7	0	0	0	0	1	0
26	1	1		1		1	1	8		10		2	2	2	1	4	14.1	0	0	0	0	0	0	1	-9	1	1	1	1	1	2	0	0	1	1	0	0	0	1	0	0	9	1	0	0	1	0	1	0
59	1	1		1		2	1	4		6		2	2	1	#NULL!	4	25.35	0	0	0	0	0	0	1	1	2	2	0	0	2	4	2	2	2	2	0	2	2	0	0	0	18	4	1	0	1	0	1	1
30	1	1		2	Deutsch/franz�sisch	1	1	6		5		2	1	1	#NULL!	4	23.5833	0	0	0	0	0	0	1	1	2	1	0	0	2	1	0	0	0	0	0	1	0	0	0	0	6	1	0	0	1	0	1	0
22	1	1		1		1	2	5		6		1	#NULL!	1	#NULL!	4	16.0333	0	0	0	0	0	0	1	1	0	1	0	0	0	0	0	0	0	1	0	0	0	0	0	0	2	0	0	0	0	0	0	0
64	1	1		1		4	2	4		2		1	#NULL!	1	#NULL!	4	33.1833	0	0	0	0	0	0	1	1	0	0	0	0	0	0	0	0	0	0	0	0	0	0	0	0	0	0	0	0	0	0	0	0
22	1	1		1		1	1	5		6		1	#NULL!	1	#NULL!	4	22.5	0	0	0	1	0	1	1	1	1	2	0	2	2	2	1	0	0	1	2	2	1	2	1	1	11	9	1	1	1	1	1	1
51	2	1		1		2	1	7		10		1	#NULL!	1	#NULL!	4	23.3833	0	0	0	0	0	0	1	-9	0	0	0	1	1	3	2	2	2	2	1	1	0	0	0	0	13	2	1	0	1	0	0	0
22	1	3		1		1	1	7		1		2	2	2	1	4	24.9833	1	0	1	0	1	3	1	-9	2	3	1	1	2	4	2	0	1	1	1	3	2	3	2	2	17	13	1	1	0	0	1	1
22	2	1		1		1	1	7		1		1	#NULL!	1	#NULL!	4	28.65	0	0	0	0	0	0	1	-9	1	1	3	0	1	1	0	0	0	1	0	0	0	0	0	1	8	1	0	1	0	0	1	0
24	1	1		1		1	1	8		10		1	#NULL!	1	#NULL!	4	15.3	0	0	0	0	0	0	1	1	0	2	0	1	2	3	1	0	2	0	0	0	0	0	0	0	11	0	0	0	0	0	1	0
54	1	1		1		1	2	4		6		2	2	2	2	4	31.8333	0	1	0	0	1	2	1	1	3	3	3	4	3	4	4	4	4	4	3	2	3	2	3	1	36	14	1	1	1	1	1	0
25	1	1		1		1	2	8		10		1	#NULL!	1	#NULL!	4	9.26667	0	0	0	0	0	0	1	-9	0	0	0	0	0	0	0	0	0	0	0	0	0	0	0	0	0	0	0	0	0	0	1	0
32	1	1		1		1	2	7		1		2	2	1	#NULL!	4	26.4	0	0	0	0	0	0	1	-9	2	2	0	1	3	4	1	0	1	0	1	1	1	1	0	0	14	4	0	0	0	0	0	0
24	2	1		1		1	1	7		6		1	#NULL!	1	#NULL!	4	33.5667	0	0	0	0	0	0	1	-9	3	2	0	1	4	0	2	0	3	0	1	3	1	2	0	1	15	8	1	0	0	0	0	0
21	1	1		1		1	1	7		4		1	#NULL!	1	#NULL!	4	15.55	0	0	0	0	0	0	1	-9	2	4	2	4	3	4	1	0	3	2	4	3	4	3	1	3	25	18	0	0	0	0	1	0
21	1	1		1		1	1	7		11	Kurz vor der Abschlusspr�fung der Ausbildung	1	#NULL!	1	#NULL!	4	25.0833	0	0	0	0	0	0	1	-9	1	0	0	1	3	2	0	0	0	0	3	0	3	1	0	0	7	7	0	0	0	0	1	0
57	2	1		1		2	1	8		10		1	#NULL!	2	2	4	19.4833	0	0	0	0	0	0	1	-9	3	3	0	4	3	3	1	0	4	3	2	2	3	2	3	2	24	14	1	0	1	0	1	0
55	2	1		1		2	1	4		8		2	2	2	2	4	27.95	0	0	0	0	0	0	1	-9	0	1	0	0	1	1	0	0	0	0	0	0	0	0	0	0	3	0	0	0	0	0	0	0
57	1	1		1		2	1	6		6		1	#NULL!	1	#NULL!	4	40.9	0	0	0	0	0	0	1	-9	2	3	0	1	1	1	1	4	1	3	0	0	0	0	0	0	17	0	0	0	0	0	1	0
33	1	1		1		1	2	8		10		2	2	2	1	4	21.2667	1	0	0	1	0	2	1	-9	3	3	1	1	4	3	4	1	3	1	1	4	1	3	2	3	24	14	1	1	1	1	1	1
21	2	1		1		1	1	7		1		1	#NULL!	1	#NULL!	4	25.0333	0	0	0	0	0	0	1	1	0	2	0	1	0	0	0	0	1	0	0	0	1	0	0	0	4	1	0	0	0	0	1	0
28	1	1		1		1	1	8		4		1	#NULL!	1	#NULL!	4	18.5333	0	0	0	0	0	0	1	-9	0	1	0	0	1	0	0	0	1	0	0	0	0	0	0	0	3	0	0	0	0	0	1	0
18	1	1		1		1	1	2		9		1	#NULL!	1	#NULL!	4	33.5833	0	0	0	0	0	0	1	-9	0	0	0	0	0	0	0	0	0	0	0	0	0	0	0	0	0	0	0	0	0	0	1	0
55	1	1		1		2	1	4		6		1	#NULL!	1	#NULL!	4	38.3833	0	0	0	0	0	0	1	-9	0	0	0	0	1	1	0	0	0	0	0	1	1	0	0	0	2	2	0	0	0	0	1	0
55	2	1		1		2	1	4		6		1	#NULL!	1	#NULL!	4	28.9667	0	0	0	0	0	0	1	-9	0	1	0	0	0	0	0	0	0	0	0	0	0	0	0	0	1	0	0	0	1	0	0	0
24	2	1		1		1	1	8		10		1	#NULL!	1	#NULL!	4	23.8333	1	0	0	0	0	1	1	-9	2	4	0	4	4	4	4	0	4	0	4	4	4	4	4	4	26	24	0	1	1	1	0	1
54	1	1		1		3	1	4		6		1	#NULL!	1	#NULL!	4	33.75	0	0	0	0	0	0	1	-9	0	0	0	0	1	1	0	0	0	0	0	1	1	1	0	0	2	3	0	0	0	0	1	0
22	1	4	Niederlande	1		1	1	8		1		1	#NULL!	1	#NULL!	4	12.45	0	0	0	0	0	0	1	-9	0	1	0	0	0	0	0	0	0	0	0	0	1	0	0	0	1	1	0	0	0	0	1	0
21	1	1		1		1	2	7		1		2	2	2	2	4	19.5333	0	0	0	0	0	0	1	-9	1	2	0	1	3	3	3	1	3	1	3	3	2	4	1	3	18	16	0	0	0	0	1	0
19	1	1		1		1	2	7		1		2	2	2	2	4	20.7667	0	0	0	0	0	0	1	-9	2	2	0	3	3	2	2	1	3	1	2	2	2	2	0	1	19	9	1	0	0	0	1	1
22	1	1		2	russisch	1	1	3		5		1	#NULL!	1	#NULL!	4	47.9333	0	0	0	0	0	0	1	-9	2	2	0	3	4	1	3	0	1	3	0	1	2	2	0	1	19	6	0	0	0	0	1	0
19	1	1		1		1	2	7		4		1	#NULL!	1	#NULL!	4	20.0167	0	0	0	0	0	0	1	-9	0	1	0	1	0	0	0	0	0	0	0	0	0	0	0	0	2	0	0	0	0	0	1	0
22	1	1		1		1	2	7		1		1	#NULL!	1	#NULL!	4	16.2167	0	0	0	0	0	0	1	-9	1	2	0	0	1	2	0	0	2	0	0	2	0	0	0	0	8	2	0	0	0	0	0	0
20	1	1		1		1	2	7		1		1	#NULL!	1	#NULL!	4	17.7833	0	0	0	0	0	0	3	3	1	2	0	0	0	2	0	0	0	1	0	0	0	0	0	0	6	0	0	0	1	0	1	0
70	1	1		1		2	1	3		1		1	#NULL!	1	#NULL!	4	20.55	0	0	0	0	0	0	1	-9	0	0	0	0	0	0	0	0	0	0	0	0	0	0	0	0	0	0	0	0	0	0	0	0
60	1	1		1		2	1	7		8		1	#NULL!	1	#NULL!	4	29.7	0	0	0	0	0	0	2	2	0	1	0	0	0	0	0	0	0	0	0	0	0	0	0	0	1	0	0	0	1	0	1	0
23	2	1		1		1	2	7		1		2	2	1	#NULL!	4	16.1667	0	0	0	0	0	0	2	3	2	3	0	2	3	3	2	1	2	1	2	3	2	2	1	2	19	12	0	0	0	0	1	0
22	2	1		1		1	1	7		1		1	#NULL!	1	#NULL!	4	27.6333	0	0	0	0	0	0	1	-9	1	1	0	0	3	0	0	0	0	0	0	2	1	0	2	0	5	5	0	1	0	0	1	0
54	1	1		1		2	1	7		6		1	#NULL!	1	#NULL!	4	29.7167	0	0	0	0	0	0	1	-9	1	0	1	0	1	1	0	0	1	1	0	0	0	0	0	0	6	0	0	0	0	0	1	0
22	1	1		1		1	1	7		1		2	2	2	1	4	36.5	0	0	0	0	0	0	1	-9	2	4	2	3	4	4	4	0	3	0	1	2	3	3	3	3	26	15	1	0	1	0	1	1
23	2	1		1		1	2	7		1		1	#NULL!	2	1	4	22.6167	0	0	0	1	0	1	1	-9	3	3	0	4	1	0	4	0	3	0	4	4	4	4	4	4	18	24	1	1	1	1	0	1
24	2	3		1		1	1	7		1		1	#NULL!	1	#NULL!	4	20.4333	1	0	0	1	0	2	1	1	3	4	2	3	3	4	3	2	3	3	2	3	3	2	1	3	30	14	0	0	1	1	1	1
21	1	1		1		1	1	7		1		1	#NULL!	1	#NULL!	4	12.4	0	0	0	0	0	0	1	-9	1	1	0	1	1	3	2	0	2	0	0	0	0	0	0	0	11	0	0	0	1	1	1	1
18	1	1		1		1	1	2		1		1	#NULL!	1	#NULL!	4	30.0667	0	0	0	0	0	0	1	-9	3	4	0	2	4	1	2	0	4	3	1	1	3	1	1	3	23	10	0	0	0	0	1	1
21	1	4	Italien	1		1	1	7		1		1	#NULL!	1	#NULL!	4	8.21667	0	0	0	0	0	0	1	-9	1	2	0	1	4	0	3	0	1	0	0	0	1	1	0	0	12	2	1	0	0	0	0	0
22	1	4	Niederlande	1		1	2	7		10		2	2	1	#NULL!	4	25.1667	0	0	0	0	0	0	1	-9	1	0	0	0	1	0	0	0	0	1	2	1	0	2	0	0	3	5	0	0	0	0	0	0
52	2	1		1		2	1	6		9		1	#NULL!	1	#NULL!	4	51.1333	0	0	0	0	0	0	1	-9	0	0	0	0	1	3	1	0	0	0	0	0	1	0	0	0	5	1	0	0	0	0	1	0
21	1	1		1		1	1	7		1		1	#NULL!	1	#NULL!	4	26.7333	0	0	0	0	0	0	1	1	1	1	0	1	3	2	2	0	3	0	1	2	2	1	0	0	13	6	0	0	0	1	1	1
24	2	1		1		1	1	7		10		1	#NULL!	1	#NULL!	4	29.9	0	0	0	0	0	0	1	1	0	1	0	0	0	2	0	1	0	0	0	0	0	0	2	0	4	2	0	0	0	0	1	1
26	1	2		1		1	2	8		10		1	#NULL!	1	#NULL!	4	18.1	0	0	0	1	0	1	3	3	4	4	0	4	4	1	4	2	4	0	4	4	4	4	4	4	27	24	0	0	1	1	1	0
23	1	1		1		1	1	7		1		1	#NULL!	1	#NULL!	4	17.75	0	0	0	0	0	0	1	1	1	2	0	2	2	3	1	0	2	0	0	1	0	0	0	1	13	2	0	0	0	0	1	0
23	1	1		1		1	2	8		10		1	#NULL!	1	#NULL!	4	12.9167	0	0	0	0	0	0	1	1	1	0	0	0	2	0	2	0	0	0	0	0	1	0	0	1	5	2	0	0	0	0	1	0
51	1	1		1		1	2	5		6		2	2	1	#NULL!	4	22.45	0	0	0	0	0	0	1	-9	0	3	0	1	3	1	0	0	4	0	0	0	0	0	0	0	12	0	0	0	0	0	0	0
53	1	1		1		3	1	8		9		2	1	2	2	4	23.9667	2	1	0	0	1	4	1	-9	3	3	3	3	3	3	3	3	4	3	3	3	4	4	1	4	31	19	0	0	0	1	0	0
37	1	1		1		2	1	8		9		2	2	1	#NULL!	4	32.4833	0	0	0	0	0	0	1	-9	1	1	1	1	2	3	0	0	1	0	0	1	2	1	0	1	10	5	0	0	0	0	1	0
30	2	2		1		2	1	8		10		1	#NULL!	1	#NULL!	4	11.75	0	0	0	0	0	0	3	3	0	0	0	0	0	0	0	0	0	0	0	0	0	0	0	0	0	0	0	0	0	0	0	0
23	1	1		1		1	1	8		9		1	#NULL!	1	#NULL!	4	34.9	0	0	0	0	0	0	1	-9	0	0	0	0	4	2	2	0	0	3	1	3	0	2	0	0	11	6	0	0	1	0	1	0
25	1	4	Finnland	1		1	2	8		10		1	#NULL!	1	#NULL!	4	35.3333	0	0	0	0	0	0	1	-9	0	2	0	0	1	3	0	0	0	1	0	0	0	0	2	0	7	2	0	0	1	0	0	1
42	1	1		1		1	1	4		8		2	2	2	2	4	23.7	1	1	1	1	1	5	1	-9	3	4	2	3	3	2	3	2	3	2	2	2	3	2	2	3	27	14	1	0	1	1	1	1
25	1	2		1		1	1	8		10		2	2	1	#NULL!	4	24.35	0	1	0	0	0	1	1	-9	2	3	1	0	1	0	0	0	2	0	2	0	2	2	0	1	9	7	0	0	0	0	1	0
30	2	1		1		1	2	8		10		1	#NULL!	1	#NULL!	4	19.85	0	0	0	0	0	0	2	3	0	0	2	0	1	0	0	0	0	0	0	0	0	0	0	0	3	0	0	0	0	0	1	0
22	1	1		1		1	1	7		1		1	#NULL!	1	#NULL!	4	31.45	0	0	0	0	0	0	1	-9	1	3	0	0	0	0	0	3	1	0	0	0	0	0	0	0	8	0	0	0	0	0	1	1
23	2	1		1		1	2	8		10		1	#NULL!	1	#NULL!	4	19.7333	0	0	0	0	0	0	1	-9	0	2	0	0	1	2	0	3	0	0	0	0	0	0	0	0	8	0	0	0	1	0	1	0
21	2	1		1		1	2	7		1		1	#NULL!	1	#NULL!	4	12.2833	0	0	0	0	0	0	1	-9	1	2	0	0	3	1	0	0	0	0	2	1	0	0	0	0	7	3	1	0	0	0	1	0
26	1	1		1		1	2	7		6		2	2	2	2	4	25.5833	0	0	0	0	1	1	1	-9	1	1	0	0	2	1	2	0	2	1	0	1	2	1	3	3	10	10	0	1	0	0	1	0
27	1	1		1		1	2	8		10		2	2	2	2	4	20.0333	0	0	0	0	0	0	1	-9	2	3	0	3	3	4	3	0	3	0	3	3	4	4	4	2	21	20	0	0	0	0	1	1
27	2	1		1		1	2	8		1		2	2	2	2	4	21.3333	1	0	0	1	1	3	1	1	1	3	0	0	0	1	0	0	0	0	0	0	0	0	0	1	5	1	0	0	1	1	1	1
28	1	1		1		1	1	8		10		1	#NULL!	1	#NULL!	4	14.6	0	0	0	0	0	0	1	-9	3	2	0	0	3	3	2	1	1	0	2	1	3	3	2	2	15	13	0	0	1	0	1	0
24	1	1		1		1	1	7		1		2	2	2	1	4	14.5667	0	0	0	0	0	0	1	-9	3	3	1	2	3	3	2	2	4	2	3	1	2	2	2	1	25	11	0	0	0	0	1	0
38	1	1		1		1	2	8		10		1	#NULL!	1	#NULL!	4	7.56667	0	0	0	0	0	0	1	-9	0	1	0	0	0	0	0	0	1	0	0	0	0	0	0	0	2	0	0	0	0	0	1	0
53	2	1		1		2	1	4		6		1	#NULL!	1	#NULL!	4	38.5	0	0	0	0	0	0	1	-9	1	0	0	0	1	1	0	0	0	0	0	0	0	0	0	0	3	0	0	0	1	0	1	0
57	1	1		1		2	1	7		6		1	#NULL!	1	#NULL!	4	22.8	1	0	0	0	0	1	1	-9	0	3	1	1	3	0	0	0	1	0	0	0	1	0	3	2	9	6	1	0	1	1	0	1
26	1	1		1		1	1	7		7		2	2	1	#NULL!	4	17.2833	1	0	0	0	0	1	3	3	3	3	0	4	3	4	3	0	4	0	4	3	3	4	4	4	24	22	0	0	0	0	1	1
19	1	3		1		1	1	3		5		1	#NULL!	1	#NULL!	4	14.7667	0	0	0	0	0	0	1	-9	0	1	0	0	1	0	0	0	1	1	0	1	1	0	0	0	4	2	0	0	0	0	1	0
23	1	1		1		1	1	6		6		2	2	2	2	4	11.3333	0	0	0	0	0	0	1	-9	2	4	0	4	3	1	2	0	4	0	4	3	4	4	4	3	20	22	1	0	1	1	1	1
23	1	1		1		1	1	7		1		1	#NULL!	2	1	4	17.75	0	0	0	0	0	0	1	-9	1	3	0	0	4	2	1	0	3	2	1	2	3	1	0	0	16	7	0	0	1	0	1	1
29	1	1		1		1	1	5		6		2	1	2	2	4	14.3167	0	0	0	0	0	0	1	-9	2	1	0	3	3	3	1	4	1	1	3	3	2	1	1	2	19	12	0	0	0	0	1	0
31	1	1		1		1	1	8		10		1	#NULL!	1	#NULL!	4	24.9	0	0	0	0	0	0	1	-9	0	0	0	0	0	1	0	0	0	0	0	0	0	0	0	0	1	0	0	0	0	0	1	0
19	1	1		1		2	1	2		7		1	#NULL!	1	#NULL!	4	17.3	0	0	0	0	0	0	1	-9	2	0	0	2	3	1	2	0	2	0	2	0	3	3	0	0	12	8	1	0	0	0	1	0
23	1	1		1		1	1	7		1		1	#NULL!	1	#NULL!	4	15.8167	0	0	0	0	0	0	1	-9	1	0	0	0	1	1	1	0	0	1	0	0	0	0	0	0	5	0	0	0	0	0	0	0
24	2	1		1		1	1	8		10		1	#NULL!	1	#NULL!	4	23.0333	0	0	0	0	0	0	1	1	0	0	0	0	1	1	0	0	0	1	0	0	0	0	0	0	3	0	0	0	0	0	1	0
31	2	1		1		1	1	7		6		2	2	2	2	4	24.2667	1	0	1	0	0	2	1	-9	3	3	3	2	2	4	3	0	3	2	3	3	2	3	3	2	25	16	1	0	0	0	0	0
27	2	1		1		1	2	8		6		1	#NULL!	1	#NULL!	4	14.4	0	0	0	0	0	0	1	-9	3	2	0	1	2	4	1	0	2	1	1	2	3	3	2	1	16	12	0	0	0	0	1	0
40	2	1		1		1	1	8		10		1	-9	1	#NULL!	4	14.0333	0	0	0	0	0	0	2	1	2	1	0	1	3	2	1	0	1	3	1	0	0	1	1	1	14	4	0	0	0	0	0	0
48	2	1		1		1	1	6		8		1	#NULL!	1	#NULL!	4	29.2833	0	0	0	0	0	0	1	-9	0	1	0	0	0	1	0	0	0	0	0	0	0	0	0	0	2	0	0	0	0	0	1	0
23	1	2		1		1	2	8		10		1	#NULL!	1	#NULL!	4	12.2333	0	0	0	0	0	0	1	-9	0	2	0	0	2	0	1	0	0	0	0	1	0	0	1	0	5	2	0	0	0	0	1	0
53	1	1		1		3	2	6		6		2	2	2	2	4	21.9333	2	2	2	2	2	10	1	-9	4	4	0	4	4	4	4	4	4	4	4	4	4	4	4	4	36	24	1	1	1	1	1	1
24	1	3		1		1	1	8		10		2	2	1	#NULL!	4	10.75	0	0	0	0	0	0	1	-9	1	1	0	1	2	2	1	0	2	0	1	0	2	2	0	0	10	5	0	0	0	0	1	0
22	1	1		1		1	2	7		9		1	#NULL!	1	#NULL!	4	11.2333	0	0	0	0	0	0	1	-9	3	3	3	3	3	3	3	3	3	3	3	3	3	3	3	3	30	18	1	1	1	0	1	1
23	2	1		1		1	2	8		10		1	#NULL!	1	#NULL!	4	14.95	0	0	0	0	0	0	1	-9	2	2	0	2	2	4	2	0	1	0	0	1	0	0	3	3	15	7	1	1	0	0	1	0
23	1	1		1		1	1	8		10		1	#NULL!	1	#NULL!	4	15.2833	0	0	0	0	0	0	1	1	3	4	0	1	2	3	3	0	3	0	2	0	4	3	1	1	19	11	0	0	0	0	1	0
41	1	1		2	Russisch	2	1	8		10		1	#NULL!	1	#NULL!	4	45.55	0	0	0	0	0	0	1	-9	1	1	1	1	1	4	0	0	0	1	0	0	0	0	0	0	10	0	0	0	0	1	1	0
34	1	1		1		2	1	7		10		1	#NULL!	1	#NULL!	4	20.9167	0	0	0	0	0	0	1	1	1	1	0	1	0	1	0	0	0	0	0	0	0	0	0	1	4	1	0	0	0	0	0	0
26	2	1		1		1	2	1		1		2	2	2	1	4	17.2	2	1	1	1	1	6	1	1	3	2	2	4	4	2	4	3	4	3	4	4	4	3	4	4	31	23	1	1	0	1	1	1
31	1	1		1		2	1	8		10		1	#NULL!	1	#NULL!	4	21.5167	0	0	0	0	0	0	1	1	0	0	0	0	0	0	0	0	0	0	0	1	1	0	0	0	0	2	0	0	0	0	1	0
24	1	1		1		1	1	8		10		1	#NULL!	1	#NULL!	4	12.7167	1	0	0	1	1	3	3	2	1	3	0	1	2	4	2	0	3	0	1	2	1	0	0	3	16	7	0	0	1	0	1	1
54	2	1		1		2	1	7		8		1	#NULL!	1	#NULL!	4	20.2167	0	0	0	0	0	0	1	-9	2	3	2	1	4	2	1	0	0	3	0	2	1	0	3	2	18	8	0	0	1	0	1	0
37	2	1		1		2	1	8		10		1	#NULL!	1	#NULL!	4	17.1	0	0	0	0	0	0	3	3	1	1	1	0	2	2	2	0	0	0	0	1	0	0	0	0	9	1	0	0	0	0	0	0
23	1	1		1		1	1	8		10		1	#NULL!	1	#NULL!	4	19.4	0	0	0	0	0	0	2	1	0	2	0	1	1	0	0	1	1	1	0	2	0	0	0	1	7	3	0	0	0	0	1	0
21	1	4	Niederlande	1		1	1	7		1		1	#NULL!	1	#NULL!	4	9.58333	2	0	0	0	0	2	1	-9	2	1	0	2	4	1	3	0	3	0	3	3	4	3	0	0	16	13	0	0	0	0	1	0
23	1	1		1		1	2	7		1		1	#NULL!	1	#NULL!	4	26.85	0	0	0	0	0	0	1	-9	0	2	1	0	0	2	0	0	1	0	0	0	0	0	0	0	6	0	0	0	1	1	1	1
22	1	1		1		1	2	7		1		1	#NULL!	1	#NULL!	4	22.0667	0	0	0	0	0	0	2	2	1	3	0	1	2	3	2	0	1	0	1	3	2	2	1	1	13	10	0	0	0	0	1	0
27	1	1		1		1	1	8		10		1	#NULL!	1	#NULL!	4	18.4833	0	0	0	0	0	0	1	-9	1	0	0	0	0	0	0	0	0	0	0	0	1	0	0	0	1	1	1	0	0	0	1	0
24	1	1		1		1	1	8		10		1	#NULL!	1	#NULL!	4	11.0667	0	0	0	0	0	0	3	3	0	0	0	0	1	1	0	0	0	0	0	1	0	0	0	0	2	1	0	0	0	0	0	0
24	1	1		1		1	2	7		1		1	#NULL!	1	#NULL!	4	18.9333	0	0	0	0	0	0	2	3	1	2	0	2	3	3	1	1	2	0	3	3	3	2	1	1	15	13	0	1	1	1	1	1
33	1	1		1		3	1	7		10		1	#NULL!	1	#NULL!	4	15.35	0	0	0	0	0	0	1	-9	1	1	0	1	1	1	1	0	1	3	1	2	3	4	1	2	10	13	0	0	1	0	0	0
26	1	1		1		1	1	7		5		1	2	2	2	4	16.05	0	0	0	0	0	0	1	1	1	3	0	0	3	3	0	0	1	0	1	2	2	2	0	0	11	7	0	0	0	0	1	0
26	1	4	Niederlande	1		1	2	8		10		2	2	1	#NULL!	4	14.45	0	0	0	0	0	0	1	-9	0	2	0	0	2	2	1	0	0	0	0	3	0	0	0	0	7	3	0	0	0	0	0	0
34	1	3		1		1	1	8		10		1	#NULL!	1	#NULL!	4	15.9667	0	0	0	0	0	0	1	-9	0	1	1	0	0	1	0	0	0	0	0	0	0	0	1	0	3	1	0	0	0	0	0	0
36	1	1		1		1	2	8		10		1	#NULL!	1	#NULL!	4	16.6167	0	0	0	0	1	1	1	-9	2	3	1	3	2	4	1	1	4	2	1	4	3	3	2	1	23	14	0	0	1	1	1	0
23	1	1		1		1	1	7		1		1	#NULL!	1	#NULL!	4	14.4833	1	0	1	0	1	3	2	3	2	3	0	3	3	4	4	0	4	0	4	4	4	4	4	3	23	23	1	1	1	1	1	1
30	2	1		1		1	1	8		9		1	#NULL!	1	#NULL!	4	16.5333	0	0	0	0	0	0	1	1	2	2	0	0	4	2	2	1	1	0	0	0	2	1	1	1	14	5	1	0	0	0	1	0
47	2	1		1		1	2	8		10		1	#NULL!	1	#NULL!	4	14.7833	0	0	0	0	0	0	1	1	3	3	0	4	3	2	2	2	1	2	2	2	2	1	2	2	22	11	1	0	0	0	1	1
23	1	1		1		1	1	8		10		2	2	2	2	4	15.15	0	0	0	0	0	0	2	3	2	3	1	1	3	2	0	1	1	1	3	3	3	2	3	2	15	16	0	0	0	1	1	1
25	2	1		1		1	1	8		10		1	#NULL!	1	#NULL!	4	15.3333	0	0	0	0	0	0	1	-9	1	1	0	0	4	1	2	3	0	0	0	1	2	2	4	4	12	13	0	1	1	0	1	0
22	1	1		1		1	1	7		10		1	#NULL!	1	#NULL!	4	10.9	0	0	0	0	0	0	1	1	0	2	0	0	1	2	0	0	3	0	0	0	0	1	0	1	8	2	0	0	0	0	0	0
26	1	1		1		1	1	8		10		1	#NULL!	1	#NULL!	4	10.5667	0	0	0	0	0	0	1	-9	0	0	0	0	2	0	0	0	0	0	0	0	0	0	0	0	2	0	0	0	0	0	1	0
34	1	1		1		1	2	7		7		2	2	2	2	4	19.3	1	0	1	1	1	4	1	-9	1	3	0	1	2	1	2	0	3	2	4	3	4	3	3	2	15	19	1	1	1	1	1	1
18	2	1		1		1	2	7		1		1	#NULL!	2	2	4	26.1667	2	2	2	2	2	10	1	-9	2	2	0	0	4	1	4	1	2	1	1	3	1	2	1	3	17	11	1	1	1	1	1	1
42	1	1		1		2	1	8		9		2	1	2	2	4	32.9	1	1	1	1	1	5	1	1	1	4	0	4	4	3	3	0	3	0	4	4	4	4	3	3	22	22	1	1	1	1	1	1
27	1	1		1		1	1	8		10		1	#NULL!	1	#NULL!	4	28.85	0	0	0	0	0	0	1	1	2	3	0	2	2	0	0	0	1	0	1	1	2	1	2	2	10	9	0	0	0	0	1	0
34	1	1		1		2	2	9	Promotion	10		1	-9	2	2	4	25.0333	0	0	0	0	0	0	1	-9	4	3	0	3	4	4	4	1	4	3	4	4	3	4	3	2	30	20	0	1	0	0	1	1
27	1	1		1		1	2	8		10		1	-9	2	2	4	31.7	1	0	1	1	0	3	1	-9	2	4	3	4	4	3	3	3	4	3	4	3	4	2	2	4	33	19	1	0	1	0	1	0
32	1	1		1		1	2	8		10		1	#NULL!	2	1	4	18.6167	0	0	0	0	1	1	1	-9	4	4	1	3	4	3	2	0	4	1	1	3	4	4	1	4	26	17	1	0	0	1	0	1
40	1	1		1		1	2	8		10		2	2	1	#NULL!	4	18.0833	0	0	0	0	0	0	1	-9	0	1	0	0	1	1	0	0	0	1	0	0	1	0	1	0	4	2	0	0	1	0	0	0
25	1	1		1		1	2	7		1		2	2	2	2	4	20.6667	2	2	1	1	2	8	1	-9	4	4	0	0	4	4	4	0	4	1	4	4	4	4	4	4	25	24	1	0	1	1	1	1
28	1	1		1		1	1	4		1		2	2	2	2	4	26.9333	2	2	1	1	2	8	2	1	4	4	2	4	4	4	4	1	3	3	4	4	4	4	3	4	33	23	1	0	1	1	1	1
27	1	1		1		1	2	6		5		2	2	2	2	4	25.25	1	0	1	0	1	3	1	-9	1	4	1	4	4	4	4	0	4	4	4	4	4	3	4	2	30	21	1	0	1	1	1	1
19	1	3		1		1	2	5		5		1	#NULL!	2	1	4	29.9333	1	0	1	0	1	3	2	3	0	4	2	4	3	0	3	4	2	2	4	4	3	4	4	3	24	22	0	0	1	0	1	0
30	1	1		1		1	2	4		6		1	2	2	2	4	21.3333	0	0	0	0	0	0	1	-9	3	2	0	2	3	3	3	0	3	1	3	3	4	3	3	1	20	17	1	1	1	1	1	1
27	1	1		1		1	2	6		6		2	2	2	2	4	26.2	1	0	1	1	1	4	1	-9	3	3	0	3	4	4	4	1	4	1	4	4	4	3	4	3	27	22	1	0	0	1	1	1
23	1	1		1		1	1	6		6		1	#NULL!	1	#NULL!	4	19.7833	0	0	0	0	0	0	1	-9	0	1	0	0	0	1	0	0	1	0	0	0	1	1	0	0	3	2	0	0	0	0	1	0
29	1	1		1		1	2	7		10		2	2	2	2	4	31.5833	1	0	0	0	0	1	1	-9	2	0	0	0	4	3	2	0	2	0	0	2	3	0	2	2	13	9	1	0	1	1	1	0
33	1	1		1		1	1	7		10		2	2	1	#NULL!	4	32.45	2	2	1	2	1	8	1	-9	3	4	2	2	3	0	1	0	1	0	4	2	4	2	0	4	16	16	1	1	1	1	1	0
37	1	1		1		1	1	4		7		2	1	2	2	4	28.7333	0	1	0	1	0	2	1	-9	2	0	1	1	3	2	2	2	3	1	3	3	4	3	3	1	17	17	1	0	1	1	1	1
29	1	3		1		1	1	8		10		2	2	1	#NULL!	4	15.1667	0	0	0	0	0	0	2	3	1	2	0	0	2	3	1	0	1	0	0	2	0	0	0	0	10	2	1	0	1	1	1	0
25	1	1		1		1	2	6		6		2	2	2	2	4	24	0	0	0	0	0	0	3	3	0	1	0	1	1	1	0	1	1	0	0	0	0	0	0	0	6	0	0	0	0	0	0	0
45	1	1		1		2	1	4		6		1	#NULL!	1	#NULL!	4	38.6333	2	1	0	0	1	4	1	-9	3	3	2	2	2	3	3	0	2	0	1	3	1	2	1	2	20	10	1	0	1	0	1	1
19	1	1		1		1	2	2		1		2	1	2	2	4	28.5167	1	0	1	1	1	4	1	-9	1	3	0	3	2	3	1	0	2	1	2	3	2	3	0	3	16	13	0	1	1	0	1	0
25	2	1		1		1	1	7		4		1	#NULL!	1	#NULL!	4	23.9833	0	0	0	0	0	0	1	-9	0	1	0	0	0	0	0	0	0	0	0	0	0	0	0	0	1	0	0	0	0	0	1	0
18	1	1		1		1	2	7		1		2	2	2	2	4	24.7333	1	1	1	1	0	4	1	-9	3	0	0	2	4	3	4	0	3	0	4	4	4	4	4	3	19	23	1	1	1	1	1	1
26	1	1		1		1	1	8		10		1	#NULL!	1	#NULL!	4	10.7833	0	0	0	0	0	0	1	1	1	1	0	0	0	1	0	0	0	1	0	0	0	0	1	0	4	1	0	0	0	0	1	0
51	1	1		1		2	1	8		9		2	2	2	2	4	44.7667	1	0	1	1	0	3	1	-9	1	2	3	3	3	4	4	1	4	3	4	4	4	4	4	4	28	24	1	1	1	1	1	0
23	1	1		1		1	1	7		1		1	#NULL!	2	1	4	22.9833	1	0	0	1	0	2	1	1	1	3	0	2	3	3	2	0	3	0	2	2	2	1	0	1	17	8	1	0	0	1	1	0
18	1	1		1		1	2	2		1		2	2	2	2	4	17.7833	1	1	1	1	0	4	1	-9	4	4	2	4	4	3	4	0	4	3	4	4	4	4	4	4	32	24	1	1	1	1	1	1
18	1	1		1		1	2	7		1		1	-9	2	2	4	19.1833	1	0	1	0	0	2	1	1	2	4	0	3	3	3	4	0	4	1	2	4	3	4	4	3	24	20	0	0	1	1	1	0
20	1	1		1		1	1	7		10		2	1	1	#NULL!	4	12.9833	0	0	0	0	0	0	1	1	2	3	0	2	3	1	1	0	3	1	3	3	3	2	2	2	16	15	0	0	0	0	0	0
21	1	1		1		1	2	7		1		2	1	1	#NULL!	4	14.1167	0	0	0	0	0	0	1	1	0	1	0	2	2	2	1	0	1	0	1	2	2	1	1	0	9	7	0	0	0	0	1	0
18	1	1		1		1	2	5		5		2	2	2	2	4	27.1333	1	1	1	0	0	3	1	1	1	3	0	2	2	2	3	4	4	3	2	3	4	3	4	2	24	18	1	0	0	0	1	0
23	2	1		1		1	1	8		10		1	#NULL!	1	#NULL!	4	27.0333	0	0	0	0	0	0	1	1	1	2	0	1	2	3	1	0	1	0	3	3	4	2	2	1	11	15	0	0	0	0	0	0
27	1	1		1		1	2	6		9		2	2	2	2	4	24.5	0	0	0	1	0	1	1	-9	4	3	0	4	4	2	3	0	4	0	4	4	4	4	3	4	24	23	1	0	0	1	1	0
24	2	1		1		1	2	7		1		2	2	1	#NULL!	4	22.2	1	1	1	1	1	5	2	3	1	3	0	2	4	3	0	0	3	0	3	4	4	3	4	3	16	21	1	0	1	1	0	0
21	1	1		1		1	2	7		1		2	1	2	1	4	18.0167	1	1	1	1	1	5	1	-9	3	3	0	2	2	2	3	3	3	2	3	3	3	3	2	3	23	17	1	0	1	1	1	1
22	1	1		1		1	2	7		1		2	2	2	2	4	19.9	0	0	0	0	0	0	1	-9	2	3	0	3	2	3	2	0	3	0	2	1	3	2	2	0	18	10	1	0	0	0	1	0
21	1	1		1		1	1	7		1		1	#NULL!	1	#NULL!	4	16.2	1	0	0	0	0	1	1	-9	3	3	1	4	3	3	1	2	4	1	3	3	4	3	1	1	25	15	0	0	0	0	1	0
24	1	1		1		1	2	8		10		1	#NULL!	1	#NULL!	4	24.9167	0	0	0	0	0	0	1	-9	2	4	0	1	3	4	2	0	4	2	0	2	1	0	2	0	22	5	0	0	0	0	1	0
18	1	1		1		1	2	4		1		2	2	2	2	4	24.8833	2	2	2	2	2	10	1	-9	4	3	0	4	4	2	4	1	4	0	4	4	4	3	4	4	26	23	1	1	1	1	1	0
53	2	1		1		2	1	6		8		2	2	1	#NULL!	4	38.9333	0	0	0	0	0	0	1	-9	0	3	0	2	2	2	0	0	2	1	0	0	1	1	0	0	12	2	0	0	0	0	1	0
55	1	1		1		2	1	6		9		2	2	2	2	4	56.0167	2	1	2	1	2	8	2	3	0	2	0	2	3	3	2	3	2	1	3	3	4	3	3	3	18	19	1	0	1	1	1	1
36	1	1		1		1	2	4		6		2	2	2	1	4	44.5667	1	2	1	1	1	6	1	-9	2	3	0	4	3	4	3	0	4	2	4	3	4	4	4	3	25	22	1	0	1	1	1	0
28	1	1		1		1	2	8		9		1	#NULL!	1	#NULL!	4	10.6833	0	0	0	0	0	0	1	-9	1	1	0	0	1	1	1	0	1	0	0	0	2	2	0	1	6	5	0	0	0	0	1	0
24	1	1		1		1	1	8		10		1	#NULL!	1	#NULL!	4	13.0833	1	0	0	0	0	1	1	-9	1	3	0	3	3	3	2	1	3	1	1	3	3	0	2	1	20	10	0	1	1	1	1	1
22	1	1		1		1	1	7		1		2	2	1	#NULL!	4	35.2333	0	0	0	0	0	0	1	-9	2	3	0	0	3	4	0	0	0	0	1	1	3	0	0	0	12	5	0	0	0	0	1	0
22	1	1		1		1	2	2		1		2	2	2	2	4	17.3833	1	1	1	1	0	4	1	-9	4	4	0	4	4	4	4	0	4	1	3	4	4	4	3	4	29	22	1	1	0	0	1	1
21	1	1		1		1	2	7		1		1	#NULL!	1	#NULL!	4	21.85	1	1	2	0	1	5	2	2	2	3	0	3	4	4	3	2	4	1	4	4	4	4	3	4	26	23	1	0	1	1	1	0
27	1	1		1		1	1	8		10		1	#NULL!	1	#NULL!	4	36.3167	1	0	0	0	0	1	1	-9	3	4	0	4	3	4	3	0	4	1	3	1	4	1	2	1	26	12	0	0	1	0	1	0
27	2	2		1		1	1	8		1		1	#NULL!	1	#NULL!	4	13.75	0	0	0	0	0	0	1	1	0	1	1	0	1	1	0	0	1	1	0	0	1	1	0	0	6	2	0	0	1	0	1	0
26	1	1		1		1	2	6		1		1	-9	2	2	4	20.3833	1	0	1	0	1	3	1	-9	3	4	0	3	4	4	4	0	2	0	4	3	4	4	4	4	24	23	1	0	1	1	1	1
27	1	3		1		1	1	8		9		1	#NULL!	1	#NULL!	4	18.5333	0	0	0	0	0	0	1	-9	2	3	0	4	3	3	2	0	2	0	3	2	1	0	0	1	19	7	0	0	0	0	1	0
39	1	1		1		4	2	8		10		2	2	2	2	4	27.45	2	1	1	1	2	7	1	-9	4	4	0	3	3	4	4	1	4	1	4	3	4	4	4	4	28	23	1	1	1	1	1	1
25	1	1		1		1	2	8		10		1	#NULL!	1	#NULL!	4	19.3333	0	0	0	0	0	0	1	-9	1	2	1	1	1	1	0	1	1	1	0	0	0	0	0	0	10	0	0	0	0	0	1	0
27	1	1		1		1	1	7		1		1	2	2	2	4	26.2333	2	1	0	0	1	4	1	-9	4	4	3	4	4	4	4	4	4	3	4	4	4	4	4	3	38	23	1	1	1	1	1	1
22	1	4	Niederlande	1		1	2	8		10		1	#NULL!	1	#NULL!	4	17.05	0	0	0	0	0	0	2	2	0	0	0	0	0	2	0	1	0	0	1	0	1	0	0	0	3	2	0	0	0	0	1	0
21	1	1		1		1	2	7		1		2	2	2	2	4	20.35	0	1	1	1	0	3	3	3	4	4	1	3	3	2	0	3	0	4	3	2	4	4	4	3	24	20	1	1	1	0	1	1
19	1	1		1		1	1	7		1		2	2	2	2	4	25.3833	1	0	1	0	0	2	1	-9	1	1	0	0	3	1	2	0	1	1	2	2	1	1	1	0	10	7	1	0	0	1	1	1
24	2	1		1		1	1	7		6		1	#NULL!	1	#NULL!	4	19.0833	0	0	0	0	0	0	2	2	0	0	0	0	0	0	0	0	0	0	0	0	0	0	0	0	0	0	0	0	1	0	1	0
23	2	1		1		1	2	6		6		1	#NULL!	1	#NULL!	4	21.3833	0	0	0	0	1	1	3	3	1	4	0	2	0	1	0	0	4	0	4	0	4	4	4	4	12	20	0	0	0	0	0	0
24	2	1		1		1	1	6		6		1	#NULL!	1	#NULL!	4	27.7833	0	0	0	0	0	0	1	-9	1	0	0	0	0	0	0	0	0	0	0	0	0	0	0	0	1	0	0	0	0	0	1	0
23	1	1		1		1	1	7		1		1	#NULL!	1	#NULL!	4	18.6667	0	0	0	0	0	0	1	-9	1	0	0	0	0	2	0	0	0	0	0	0	0	0	0	0	3	0	0	0	0	0	1	0
22	1	1		1		1	1	6		6		1	#NULL!	1	#NULL!	4	17.1333	0	0	0	0	0	0	1	-9	3	2	0	1	3	0	0	0	0	0	0	1	1	1	0	1	9	4	0	0	1	0	0	0
23	2	1		1		1	1	8		10		1	#NULL!	1	#NULL!	4	6.75	0	0	0	0	0	0	1	-9	1	1	1	2	2	1	3	1	1	3	3	1	1	1	2	2	16	10	0	1	0	0	1	0
18	1	1		1		1	1	2		1		1	#NULL!	1	#NULL!	4	22.7167	0	0	0	0	0	0	1	-9	0	1	0	0	3	1	0	0	0	0	0	0	0	0	0	0	5	0	0	0	0	0	1	0
34	1	1		1		1	1	8		9		1	#NULL!	1	#NULL!	4	13.55	0	0	0	0	0	0	1	-9	0	0	1	0	0	3	1	0	0	0	0	0	0	0	2	1	5	3	0	0	0	0	1	0
24	2	1		1		1	2	7		6		1	#NULL!	1	#NULL!	4	37.85	0	0	0	0	0	0	1	-9	0	0	0	0	0	0	0	0	0	0	0	0	0	0	0	0	0	0	0	0	0	0	1	0
40	1	1		1		1	1	4		6		2	2	2	2	4	24.5	0	0	0	0	1	1	1	-9	1	2	0	1	4	2	1	1	1	1	1	0	0	0	0	1	14	2	1	0	1	0	1	1
36	1	1		1		1	2	5		6		2	1	2	2	4	27.4333	2	2	2	1	2	9	1	-9	4	4	0	2	2	3	4	4	3	2	4	4	3	4	2	4	28	21	1	1	1	1	1	1
22	1	1		1		1	1	7		1		1	#NULL!	1	#NULL!	4	20.8167	0	0	0	0	0	0	1	-9	0	2	0	0	1	2	1	0	1	0	0	0	0	0	0	0	7	0	0	0	1	0	1	0
36	1	1		1		1	2	4		6		2	2	2	1	4	17.0667	0	1	0	1	0	2	2	2	4	4	0	4	4	4	4	4	4	0	4	4	4	4	4	4	32	24	1	1	1	1	1	1
18	1	1		2	Litauisch	1	2	2		4		2	2	2	2	4	30.3333	2	1	1	2	2	8	1	-9	4	3	0	4	4	3	3	3	4	1	4	4	4	4	4	4	29	24	1	0	1	0	1	1
31	1	1		1		1	1	8		9		1	2	2	2	4	27.7	0	0	0	0	1	1	1	-9	2	3	0	3	3	3	3	0	4	0	2	3	3	3	1	4	21	16	1	0	0	1	1	1
23	1	1		1		1	2	8		9		2	2	2	2	4	19.2	1	0	1	1	1	4	2	3	2	3	3	2	2	2	1	3	2	1	2	2	2	1	2	2	21	11	0	0	1	1	1	0
23	1	1		1		1	2	8		10		1	2	2	2	4	27.8333	2	1	2	1	1	7	1	-9	4	3	0	4	4	0	4	3	4	4	4	4	4	4	4	4	30	24	1	0	1	1	1	1
51	2	1		1		2	1	8		10		2	2	2	2	4	20.9667	0	0	0	0	0	0	1	-9	0	1	0	1	2	2	1	0	0	0	0	1	2	0	0	1	7	4	1	0	0	0	1	0
23	1	1		1		1	2	7		6		2	2	1	#NULL!	4	15.0333	0	0	0	0	0	0	1	-9	1	3	3	3	2	1	3	0	1	0	0	0	3	0	0	0	17	3	0	0	0	0	1	0
26	2	1		1		1	2	7		1		1	#NULL!	1	#NULL!	4	11.9	0	0	0	0	0	0	1	-9	0	3	0	3	0	0	0	0	3	0	3	0	3	0	3	0	9	9	0	0	0	0	0	0
25	1	1		1		1	1	8		9		1	#NULL!	1	#NULL!	4	17.6167	0	0	0	0	0	0	1	1	1	3	0	4	4	2	4	0	1	0	3	4	4	4	1	4	19	20	0	0	0	1	1	0
42	1	2		1		2	1	8		9		1	#NULL!	1	#NULL!	4	13.3333	0	0	0	0	0	0	1	-9	0	1	0	0	1	1	0	0	0	0	0	0	0	0	0	0	3	0	0	0	0	0	0	0
25	1	1		1		1	1	9	Bachelor	1		2	2	1	#NULL!	4	14.2167	0	0	0	0	0	0	1	-9	1	0	0	0	1	1	0	0	0	0	0	0	0	0	0	0	3	0	0	0	0	0	1	0
26	2	1		1		1	2	7		1		1	#NULL!	1	#NULL!	4	17.4667	0	0	0	0	0	0	1	-9	2	3	0	1	1	3	0	0	3	0	3	1	1	0	2	0	13	7	0	0	0	0	1	0
29	1	1		1		1	1	4		6		2	2	2	2	4	22.3167	0	0	0	0	0	0	1	-9	3	4	1	3	3	3	3	3	4	1	0	3	3	3	0	2	28	11	0	0	0	0	1	0
37	2	1		1		1	2	5		6		2	2	2	2	4	29.8333	0	0	0	0	0	0	1	-9	2	3	0	1	1	2	1	0	1	0	0	0	0	2	0	1	11	3	0	0	0	0	1	0
32	1	1		1		1	2	8		9		2	2	1	#NULL!	4	33.1167	0	1	0	1	0	2	1	-9	3	0	0	0	2	0	1	0	0	0	0	2	2	3	0	2	6	9	1	0	0	0	1	0
24	1	1		1		2	1	8		10		1	-9	2	2	4	11.6667	1	2	1	1	1	6	1	-9	3	4	0	2	2	3	3	1	1	0	4	4	4	3	3	4	19	22	1	1	1	1	1	0
44	1	1		1		3	1	8		9		1	#NULL!	1	#NULL!	4	28.3833	0	0	0	0	0	0	1	1	1	0	0	0	1	2	0	0	0	2	0	0	0	0	0	0	6	0	0	0	0	0	1	0
33	2	1		1		1	2	6		6		2	2	2	2	4	19.2833	2	2	1	2	1	8	1	-9	4	3	0	3	3	0	4	0	3	0	4	4	4	4	4	4	20	24	1	1	0	1	1	1
34	1	1		1		1	2	8		4		2	2	1	#NULL!	4	18.8167	0	0	0	0	0	0	1	-9	2	1	1	1	4	3	3	0	2	1	3	3	4	4	4	1	18	19	1	0	1	1	1	1
42	1	1		1		1	1	8		10		2	2	2	2	4	30.2667	0	0	0	0	0	0	1	-9	1	2	1	0	1	1	2	1	1	1	1	2	2	1	0	0	11	6	0	0	1	0	1	0
23	1	1		1		1	2	7		10		2	2	2	1	4	25.0167	1	1	1	1	1	5	1	-9	3	4	0	2	3	4	2	1	3	1	1	1	4	4	2	2	23	14	1	1	1	1	1	0
38	1	2		1		1	2	7		6		2	1	1	#NULL!	4	21.3667	1	2	1	1	1	6	1	-9	4	4	0	2	4	4	3	4	4	4	3	3	3	4	4	2	33	19	1	0	1	1	1	1
34	1	1		1		1	2	8		10		2	2	2	2	4	21.3333	1	0	0	0	0	1	1	-9	1	2	0	0	1	3	0	1	1	1	3	3	3	3	4	2	10	18	0	0	0	0	1	0
52	1	1		1		3	2	5		7		2	2	2	2	4	35.2	1	0	1	0	0	2	1	1	3	1	0	1	1	3	2	1	1	0	0	1	2	1	1	1	13	6	1	1	1	1	1	0
26	1	1		1		1	2	6		6		2	2	2	1	4	18.8167	1	0	1	1	0	3	1	-9	3	3	1	4	4	4	4	2	3	1	4	3	4	2	0	3	29	16	1	0	1	1	1	1
51	1	1		1		2	1	8		11	2. Staatsexamen	2	2	1	#NULL!	4	25.75	0	0	0	0	0	0	1	-9	0	1	0	0	1	0	0	1	0	0	0	0	2	0	0	0	3	2	0	0	0	0	0	0
33	1	1		1		1	2	4		6		2	2	2	1	4	27.6667	0	0	0	0	0	0	1	-9	2	4	1	4	4	4	3	2	3	2	1	1	3	3	3	3	29	14	1	0	0	0	1	1
56	1	1		1		3	2	5		6		2	2	2	2	4	38.15	1	0	1	0	1	3	1	-9	4	3	0	3	1	4	3	0	4	3	2	1	3	3	4	4	25	17	1	0	1	0	1	1
41	1	1		1		2	1	6		7		2	2	2	2	4	33.95	1	0	1	0	1	3	1	-9	4	4	3	3	2	4	2	1	1	4	1	1	3	1	0	0	28	6	1	0	1	1	1	1
25	1	1		1		1	1	8		10		1	#NULL!	1	#NULL!	4	22.5667	0	0	0	0	0	0	1	1	0	0	0	0	1	0	0	0	0	0	0	0	1	0	0	0	1	1	0	0	0	0	1	0
35	1	1		1		2	1	8		10		1	#NULL!	1	#NULL!	4	49.0667	0	0	0	0	0	0	1	1	1	3	1	1	0	0	0	1	0	2	0	0	0	0	0	1	9	1	0	0	0	0	0	0
29	1	1		1		1	2	7		5		2	2	2	2	4	27.1167	0	0	0	0	0	0	1	-9	1	3	1	1	3	1	3	2	3	3	3	2	4	3	1	1	21	14	1	0	0	1	1	1
22	1	1		1		1	1	8		10		2	2	1	#NULL!	4	14	1	0	0	0	0	1	1	-9	0	1	0	0	0	2	0	0	0	0	0	0	0	0	0	0	3	0	0	0	0	0	1	0
41	1	1		1		3	2	8		9		2	2	2	2	4	23.6167	1	1	1	1	1	5	1	-9	1	1	0	1	3	1	3	0	1	0	2	2	2	2	3	1	11	12	1	0	1	1	1	0
35	1	1		1		1	2	5		6		2	2	2	2	4	37.5	2	2	2	2	2	10	1	-9	4	4	4	4	4	4	4	4	4	4	4	4	4	4	4	4	40	24	1	1	1	1	1	1
40	1	1		1		2	1	8		10		2	1	2	2	4	40.4667	1	1	0	1	2	5	1	-9	3	3	0	3	4	2	4	4	4	4	4	4	4	4	2	3	31	21	1	0	1	1	1	0
30	1	1		1		1	1	7		5		2	2	2	2	4	22.1167	1	0	0	0	0	1	1	-9	3	3	3	3	4	3	3	3	3	4	3	3	3	4	3	1	32	17	1	1	1	0	1	1
52	1	1		1		3	2	4		10		1	#NULL!	1	#NULL!	4	11.35	0	0	0	0	0	0	3	3	0	0	0	0	0	0	0	0	0	0	0	0	0	0	0	0	0	0	0	0	0	0	1	0
26	2	1		1		1	2	5		6		2	2	1	#NULL!	4	35.35	1	0	0	0	1	2	1	-9	4	3	0	1	2	3	1	1	1	3	2	2	2	1	3	1	19	11	0	0	1	0	1	0
23	2	1		1		1	1	7		1		1	#NULL!	1	#NULL!	4	23.9833	1	0	0	0	0	1	2	1	1	3	0	2	4	4	3	0	3	0	1	2	1	0	3	3	20	10	1	0	1	1	1	1
28	1	1		1		1	2	7		1		1	#NULL!	2	2	4	25.5667	1	1	1	1	1	5	1	-9	4	4	0	4	4	0	4	2	4	2	4	4	4	4	4	4	28	24	1	1	0	1	1	1
21	1	1		1		1	2	7		1		2	2	2	2	4	25.0667	0	0	0	0	0	0	2	2	1	2	0	3	3	1	3	0	4	4	4	4	4	3	2	4	21	21	1	0	0	0	1	0
45	1	1		1		1	2	8		9		2	2	2	2	4	55.05	0	1	0	1	0	2	1	-9	3	4	0	3	3	3	2	1	4	0	4	3	4	4	4	2	23	21	1	0	1	1	1	1
51	1	1		1		3	2	7		5		2	2	2	2	4	30.6833	2	1	1	1	2	7	1	-9	3	4	0	3	4	0	3	0	3	1	4	3	2	3	1	2	21	15	1	1	0	1	1	1
40	2	1		1		1	2	8		11	Weiterbildung	2	2	2	2	4	22	0	2	1	0	0	3	1	-9	4	4	0	4	4	4	4	1	4	2	4	4	4	4	4	4	31	24	1	1	1	1	1	1
28	1	1		1		1	1	8		9		2	2	2	2	4	20.3667	1	0	0	0	0	1	2	2	1	3	0	0	1	0	0	1	1	0	1	1	1	1	0	0	7	4	0	0	1	0	0	0
23	1	1		1		1	2	8		10		2	2	2	2	4	18.8333	0	0	0	0	0	0	1	-9	3	4	1	2	4	4	0	0	2	0	4	1	4	3	1	0	20	13	0	0	1	1	1	0
56	1	1		1		1	2	4		6		2	2	2	1	4	24.4167	0	0	0	0	0	0	1	-9	1	3	0	1	3	3	3	0	2	0	2	3	3	3	2	2	16	15	1	1	1	1	1	0
46	1	1		1		1	1	7		6		2	2	2	2	4	25.65	0	0	0	0	0	0	1	-9	0	0	0	0	2	2	0	0	0	0	0	0	0	0	0	0	4	0	0	0	0	0	1	0
21	1	1		1		1	2	7		6		1	#NULL!	2	2	4	22.0167	0	0	0	0	0	0	1	1	1	2	3	3	2	2	2	3	3	2	1	0	3	1	2	1	23	8	0	0	0	0	1	0
24	1	1		1		1	1	8		10		2	2	1	#NULL!	4	30.35	0	0	0	0	0	0	3	-9	0	0	0	0	0	1	0	0	0	0	0	0	0	0	0	0	1	0	0	0	0	0	1	0
26	1	1		1		1	2	7		6		1	#NULL!	2	2	4	17.55	2	2	1	1	1	7	1	-9	4	4	0	4	4	0	4	0	2	0	4	4	4	4	0	4	22	20	1	1	0	1	1	1
33	1	1		1		1	2	4		1		2	2	2	2	4	31.6833	1	1	1	0	2	5	3	3	0	4	0	4	4	0	4	3	4	0	4	4	4	2	3	4	23	21	1	0	0	1	1	0
30	2	1		1		1	2	8		10		2	2	2	2	4	36.6833	1	1	1	1	1	5	2	3	4	4	4	4	4	4	4	4	4	4	4	4	4	4	4	4	40	24	1	1	1	1	1	1
22	1	1		1		1	1	8		10		2	2	2	2	4	12.9833	0	0	0	0	0	0	1	-9	2	3	3	1	3	1	1	0	2	2	1	1	3	2	3	1	18	11	1	0	0	0	1	0
26	1	1		1		1	2	8		10		1	-9	1	#NULL!	4	20.8667	1	0	0	1	1	3	1	-9	2	3	0	2	3	3	1	0	2	0	1	2	3	2	2	2	16	12	1	0	0	1	0	0
29	1	1		1		1	1	8		10		2	2	2	1	4	12.5833	1	0	0	1	0	2	1	-9	3	4	3	4	4	3	4	3	4	3	4	3	4	3	4	3	35	21	1	1	0	1	1	1
48	1	1		1		3	2	5		7		2	2	2	2	4	43.0833	2	2	2	1	2	9	1	-9	0	0	0	2	2	1	3	0	1	0	2	3	0	1	4	1	9	11	1	1	1	1	1	1
21	1	4	Niederlande	1		1	2	8		4		2	1	2	1	4	16.9167	1	0	0	1	1	3	1	-9	0	4	0	4	4	4	4	3	3	3	4	1	4	4	4	4	29	21	1	1	1	1	1	1
21	1	1		1		1	2	7		1		2	2	2	2	4	16.65	1	0	1	0	1	3	1	-9	4	4	0	3	3	2	3	0	3	1	4	3	4	4	4	4	23	23	0	0	1	1	1	0
32	1	2		1		1	1	8		10		2	2	1	#NULL!	4	18.9333	0	0	0	0	0	0	1	-9	1	0	0	0	2	0	0	0	0	0	0	0	0	0	0	0	3	0	0	0	1	1	1	0
28	1	1		1		1	1	6		6		1	#NULL!	1	#NULL!	4	18.55	0	0	0	0	0	0	1	-9	0	1	0	0	1	1	1	0	0	0	0	1	0	0	0	0	4	1	0	0	1	0	1	0
22	1	1		1		1	2	7		6		1	#NULL!	1	#NULL!	4	5.35	0	0	0	0	0	0	1	-9	3	2	3	3	2	3	2	2	2	4	3	1	2	1	3	3	26	13	0	0	1	0	0	1
25	1	1		1		1	2	8		10		2	2	2	2	4	17.1667	1	2	1	1	1	6	1	-9	1	4	0	3	3	3	2	0	3	0	3	2	3	2	4	2	19	16	1	0	0	0	1	0
46	1	1		2	English	2	1	8		10		2	2	2	2	4	17.9167	0	0	0	0	0	0	1	1	2	0	0	1	1	1	0	0	0	1	0	0	0	1	0	0	6	1	0	0	1	0	0	0
24	2	1		1		1	1	8		10		1	#NULL!	2	2	4	28.6333	0	0	0	0	0	0	1	-9	0	0	0	0	0	0	0	0	0	0	0	0	0	0	0	0	0	0	0	0	0	0	1	0
28	1	1		1		1	1	8		10		1	#NULL!	1	#NULL!	4	12.2333	0	0	0	0	0	0	1	-9	0	0	0	0	0	0	0	0	0	0	0	0	0	0	0	0	0	0	0	0	0	0	1	0
23	1	1		1		1	1	7		1		1	-9	1	#NULL!	4	11.5833	2	0	0	0	0	2	1	-9	1	2	0	1	3	3	3	0	3	0	3	2	1	3	3	3	16	15	0	0	1	0	1	0
27	1	1		1		1	2	7		10		2	2	1	-9	4	31.3333	0	0	0	0	0	0	1	-9	1	2	3	0	1	2	1	2	0	0	1	2	2	0	0	0	12	5	0	0	0	1	1	0
48	2	1		1		1	2	8		9		2	2	2	2	4	48.1167	2	2	1	1	2	8	1	-9	2	4	1	4	2	3	4	0	2	1	2	3	4	2	2	2	23	15	1	1	0	1	1	1
24	2	1		1		1	1	8		10		1	#NULL!	1	#NULL!	4	14.7167	0	0	0	0	0	0	1	-9	0	0	0	1	1	0	0	0	0	0	0	1	2	0	0	0	2	3	0	0	0	0	0	0
19	1	1		1		1	1	7		1		1	#NULL!	1	#NULL!	4	20.1667	0	0	0	0	0	0	3	3	2	3	0	3	3	0	3	0	3	0	3	2	1	3	1	3	17	13	0	0	0	0	1	0
66	1	1		1		2	1	8		10		1	#NULL!	1	#NULL!	4	26.1	0	0	0	0	0	0	1	-9	1	1	0	0	3	1	1	0	0	0	0	0	2	0	0	0	7	2	0	0	0	0	0	0
25	1	1		1		1	2	7		10		1	#NULL!	1	#NULL!	4	21.1167	0	0	0	0	0	0	1	-9	2	2	2	2	2	2	2	2	2	2	1	1	1	2	2	1	20	8	0	0	0	0	0	0
26	1	1		1		1	1	7		6		1	#NULL!	1	#NULL!	4	12.75	0	0	0	0	0	0	2	-9	1	0	0	0	1	2	0	0	0	0	0	0	0	0	0	1	4	1	0	0	0	0	0	0
22	1	1		1		1	1	8		9		1	#NULL!	1	#NULL!	4	22.6333	0	0	0	1	0	1	2	3	4	4	0	4	4	4	4	2	4	1	4	3	4	4	4	4	31	23	1	0	1	1	1	1
25	1	1		1		1	2	8		10		1	#NULL!	1	#NULL!	4	13.1333	0	0	0	0	0	0	1	-9	0	1	0	2	0	0	0	0	2	0	0	0	0	0	0	0	5	0	0	0	0	0	0	0
71	2	1		1		2	1	8		10		1	#NULL!	1	#NULL!	4	28.6667	0	0	0	0	0	0	2	2	2	1	0	0	3	0	1	0	1	0	0	1	0	0	0	0	8	1	1	0	1	1	1	1
25	1	1		1		1	1	7		6		2	2	1	#NULL!	4	17.8667	0	0	0	0	0	0	2	3	0	1	0	0	2	1	1	0	0	0	0	0	0	0	0	0	5	0	0	0	0	0	1	0
24	1	1		1		1	2	8		10		1	#NULL!	1	#NULL!	4	18.35	0	0	0	0	0	0	1	-9	2	2	0	1	1	2	1	2	1	1	1	3	2	2	2	2	13	12	0	0	0	0	1	0
24	1	1		1		1	1	6		1		2	2	1	#NULL!	4	15.45	0	0	0	0	0	0	1	-9	0	1	0	1	1	2	2	0	1	0	1	0	0	0	0	0	8	1	0	0	0	0	0	0
26	1	1		1		1	1	8		10		1	#NULL!	1	#NULL!	4	11.55	0	0	0	1	1	2	1	-9	3	4	1	4	3	4	3	1	4	2	3	4	4	4	3	3	29	21	0	0	1	1	1	0
30	1	1		1		1	1	8		10		1	-9	1	#NULL!	4	21.1667	0	0	0	0	0	0	1	-9	4	4	0	4	3	4	3	0	4	0	3	1	3	2	2	1	26	12	1	0	1	0	1	1
25	1	1		1		1	2	8		1		1	#NULL!	1	#NULL!	4	28.6	0	0	0	0	0	0	1	1	1	2	0	0	0	2	0	0	0	0	0	0	0	0	0	0	5	0	0	0	0	0	1	0
26	2	1		1		1	1	8		9		1	#NULL!	1	#NULL!	4	17.4	2	1	1	0	2	6	1	-9	3	2	2	2	2	3	3	3	3	2	2	2	2	2	2	3	25	13	0	0	1	0	1	1
29	1	1		1		1	1	8		10		2	2	2	2	4	17.8833	0	0	0	0	0	0	1	-9	0	1	0	1	2	2	0	0	1	0	2	3	2	1	1	0	7	9	0	0	0	0	1	0
29	2	1		1		1	1	5		6		1	#NULL!	1	#NULL!	4	11.2167	0	0	0	0	0	0	1	-9	3	3	2	3	2	3	3	1	2	3	2	1	2	2	1	1	25	9	0	0	1	0	1	0
21	1	1		1		1	1	7		1		1	#NULL!	1	#NULL!	4	16.3167	0	0	0	0	0	0	1	-9	1	0	0	0	1	0	0	0	0	0	0	0	0	0	0	0	2	0	0	0	0	0	1	0
23	1	1		1		1	1	8		10		1	#NULL!	1	#NULL!	4	8.16667	0	0	0	0	0	0	1	-9	3	3	0	3	3	4	4	1	3	1	3	3	3	3	3	3	25	18	1	0	0	0	1	0
54	2	1		1		2	1	8		10		1	#NULL!	1	#NULL!	4	23.4333	0	0	0	0	0	0	3	2	0	0	0	0	0	0	0	0	0	0	0	0	0	0	0	0	0	0	0	0	1	1	1	0
38	1	2		1		1	2	7		10		1	#NULL!	1	#NULL!	4	14.6167	0	0	0	0	0	0	1	-9	0	0	0	0	0	0	0	0	0	0	0	0	0	0	0	0	0	0	0	0	0	0	0	0
31	2	1		1		1	1	7		6		1	#NULL!	1	#NULL!	4	25.15	0	0	0	0	0	0	1	-9	2	3	3	4	4	4	3	2	3	2	3	4	4	2	4	3	30	20	1	1	1	1	1	0
24	1	1		1		1	1	7		9		1	#NULL!	1	#NULL!	4	11.6667	0	0	0	0	0	0	1	-9	2	3	0	3	3	3	3	2	3	1	3	3	3	2	4	2	23	17	0	0	1	1	1	0
25	1	2		1		1	2	8		10		2	1	2	1	4	14.0833	2	1	1	2	1	7	1	-9	3	4	0	3	3	3	4	1	4	3	4	4	4	4	4	4	28	24	1	1	1	1	1	1
50	1	2		1		2	1	7		9		1	#NULL!	1	#NULL!	4	16.0667	1	1	1	1	1	5	1	-9	3	2	1	2	4	3	3	1	3	2	3	3	3	3	3	2	24	17	1	1	1	1	1	0
25	1	1		1		1	1	8		10		1	#NULL!	1	#NULL!	4	19.6167	0	0	0	0	0	0	2	2	1	1	0	0	0	0	0	0	0	0	0	0	0	0	0	0	2	0	0	0	0	0	1	1
27	1	1		1		1	1	8		10		1	#NULL!	1	#NULL!	4	15.2667	0	0	0	0	0	0	1	-9	1	1	0	0	1	3	0	0	1	0	0	1	0	0	0	0	7	1	0	0	0	0	1	0
23	1	1		1		1	2	8		10		1	#NULL!	1	#NULL!	4	11.6333	0	0	0	0	0	0	1	-9	3	1	0	1	3	0	0	0	3	0	0	0	0	0	0	0	11	0	0	0	0	0	0	0
54	2	1		1		2	1	7		6		1	#NULL!	1	#NULL!	4	25	0	0	0	0	0	0	1	-9	0	1	0	0	1	2	1	1	0	2	0	0	0	0	0	1	8	1	0	0	0	0	0	0
26	2	1		1		1	1	7		10		2	2	2	2	4	31.0667	0	0	0	0	0	0	2	2	2	4	0	4	4	4	4	0	4	3	0	2	3	2	0	4	29	11	0	1	1	0	1	0
27	1	1		1		1	1	8		10		1	#NULL!	1	#NULL!	4	33.7833	0	0	0	0	0	0	1	-9	2	1	0	0	0	1	0	0	1	0	0	0	1	0	0	0	5	1	0	0	1	0	1	0
36	1	1		1		1	2	8		10		1	#NULL!	1	#NULL!	4	17.8167	0	0	0	0	0	0	3	3	2	4	0	2	4	0	2	0	3	1	3	1	4	3	2	2	18	15	0	0	0	0	0	0
50	1	1		1		2	1	3		1		2	1	1	-9	4	20.95	1	0	0	1	1	3	1	-9	3	3	1	3	4	3	3	2	3	2	4	3	4	3	2	2	27	18	1	1	1	0	1	0
23	2	1		1		1	2	7		1		2	1	1	#NULL!	4	14.5	0	0	0	0	1	1	1	-9	0	2	1	0	1	3	1	0	2	1	0	1	1	0	2	0	11	4	0	0	0	0	1	0
22	1	1		1		1	2	7		1		2	2	2	2	4	30.2	0	0	0	0	0	0	1	-9	2	2	3	4	2	2	1	0	1	1	0	0	1	0	1	0	18	2	0	0	1	0	1	0
33	1	1		1		1	2	8		10		2	2	2	2	4	29.1	1	2	1	1	0	5	1	-9	4	3	0	0	4	0	4	0	2	0	3	3	4	3	4	4	17	21	1	1	1	1	1	0
25	2	1		1		1	2	6		1		2	1	2	2	4	39.2333	1	2	2	2	2	9	1	-9	4	4	0	3	3	0	4	0	3	0	4	3	3	3	4	4	21	21	1	1	0	1	1	1
24	1	1		1		1	2	8		10		1	#NULL!	1	#NULL!	4	23.1333	0	0	0	0	0	0	1	-9	2	2	0	0	3	1	3	0	1	2	1	1	3	2	1	2	14	10	1	0	0	0	1	0
24	1	4	Spanien	1		1	2	7		10		1	#NULL!	1	#NULL!	4	12.4333	0	0	0	0	0	0	1	-9	0	1	1	0	1	1	0	0	0	0	0	1	1	1	0	0	4	3	0	0	0	0	1	0
32	2	1		1		1	2	4		6		2	1	2	2	4	36.75	2	2	1	2	2	9	1	-9	4	3	0	3	3	1	3	3	4	0	4	4	4	4	4	4	24	24	1	1	0	1	1	1
37	1	1		1		2	1	5		5		2	1	1	#NULL!	4	16.55	0	0	0	0	0	0	1	-9	2	2	0	0	3	2	2	0	2	0	3	3	2	0	3	2	13	13	1	0	1	1	1	0
25	2	1		1		1	1	8		10		1	#NULL!	1	#NULL!	4	47	0	0	0	0	0	0	1	-9	1	1	0	0	1	1	1	0	0	0	0	1	0	0	0	0	5	1	0	0	0	0	1	0
20	1	1		1		1	1	7		1		2	2	2	2	4	19.5333	1	1	0	1	0	3	2	3	3	3	0	3	3	4	3	0	3	0	4	4	3	4	4	3	22	22	1	0	1	0	1	1
24	1	1		1		1	1	6		1		1	#NULL!	1	#NULL!	4	24.05	0	0	0	0	0	0	1	-9	0	1	0	0	0	0	0	0	0	0	0	0	1	0	0	0	1	1	0	0	1	0	1	0
57	2	1		1		1	1	7		6		1	#NULL!	1	#NULL!	4	48.5333	0	0	0	0	0	0	1	-9	0	1	1	0	0	1	0	0	1	2	0	0	0	0	0	0	6	0	0	0	0	0	1	0
51	1	1		1		1	2	7		6		2	2	2	2	4	65.05	0	0	0	0	0	0	1	-9	2	1	0	4	3	1	1	0	1	0	3	4	2	4	4	0	13	17	1	0	0	1	1	0
60	2	1		1		2	1	4		6		2	2	1	#NULL!	4	26.9833	1	0	1	0	0	2	1	-9	1	1	0	0	1	0	0	1	1	0	0	1	1	0	0	1	5	3	0	0	0	0	1	0
23	2	1		1		1	1	7		6		1	#NULL!	1	#NULL!	4	29.95	0	0	0	0	0	0	1	-9	0	0	0	0	1	2	0	0	0	0	0	0	0	0	0	0	3	0	0	0	0	0	1	0
44	2	1		1		2	1	8		10		1	#NULL!	1	#NULL!	4	26.3	0	0	0	0	0	0	1	-9	0	0	0	0	0	0	0	0	0	0	0	0	0	0	0	0	0	0	0	0	0	0	1	0
30	1	1		1		2	1	8		9		1	#NULL!	1	#NULL!	4	22.1	0	0	0	0	0	0	1	-9	0	1	0	0	2	0	0	1	1	1	1	0	2	0	0	0	6	3	0	0	0	0	1	1
26	1	2		1		1	1	8		10		1	#NULL!	1	#NULL!	4	21.4	0	0	0	0	0	0	1	-9	3	3	0	1	1	4	3	0	3	0	3	2	3	3	0	2	18	13	0	0	0	0	1	0
61	1	1		1		1	1	8		11	Approbation KJP	1	#NULL!	1	#NULL!	4	43.4833	0	0	0	0	0	0	1	-9	0	2	0	0	1	1	0	0	0	0	0	0	1	0	1	0	4	2	0	0	0	0	1	0
23	1	1		2	Spanisch	1	1	7		10		2	2	2	2	4	14.2	1	1	1	1	0	4	1	-9	1	3	0	2	4	2	4	1	3	2	0	3	3	1	4	4	22	15	1	1	1	0	1	1
23	1	1		1		1	1	7		1		1	#NULL!	1	#NULL!	4	17.8	0	0	0	0	0	0	1	-9	0	1	0	0	2	1	1	0	2	0	0	0	0	0	0	0	7	0	0	0	0	0	1	0
22	2	1		1		1	2	7		1		1	#NULL!	1	#NULL!	4	20.2833	1	1	1	1	1	5	1	-9	0	3	0	1	3	3	3	1	3	0	0	1	2	1	3	0	17	7	0	1	0	1	1	0
31	1	1		1		1	2	5		7		1	#NULL!	1	#NULL!	4	15.9667	0	0	0	1	0	1	1	-9	2	0	0	0	2	3	1	0	0	0	2	2	2	0	2	1	8	9	1	0	0	0	1	1
24	1	1		1		1	1	7		7		2	2	1	#NULL!	4	23.6667	0	0	0	0	0	0	1	-9	0	2	0	0	1	1	0	0	0	0	0	0	0	0	0	0	4	0	0	0	0	0	1	0
20	1	1		1		1	1	7		1		2	1	1	#NULL!	4	12.95	0	0	0	0	0	0	1	1	1	1	0	0	1	0	0	0	0	0	0	0	0	0	0	0	3	0	0	0	1	0	1	0
27	1	1		2	Russisch	1	2	8		10		1	#NULL!	1	#NULL!	4	16.7167	0	0	0	0	0	0	1	-9	0	2	0	0	3	3	1	0	1	0	0	0	1	0	0	0	10	1	0	0	0	0	1	0
26	1	1		1		1	2	7		1		2	2	2	2	4	22.05	0	0	0	0	0	0	1	-9	3	4	0	3	3	2	1	1	4	3	4	2	3	4	4	2	24	19	1	0	1	1	1	0
30	2	1		1		2	1	8		10		2	1	1	#NULL!	4	25.5667	0	0	0	0	0	0	1	-9	3	3	0	1	3	4	3	3	3	3	2	3	3	3	3	1	26	15	1	1	1	1	1	1
21	1	4	Bulgarien	2	Bulgarisch	1	2	7		1		2	1	2	1	4	18.6833	1	0	0	0	0	1	1	-9	3	3	4	4	4	4	3	3	4	3	4	4	4	4	4	4	35	24	0	0	0	0	0	1
24	1	1		1		1	1	8		10		1	#NULL!	1	#NULL!	4	13.3333	0	0	0	0	0	0	1	-9	0	1	0	1	0	2	3	0	2	0	0	1	1	0	0	0	9	2	0	0	0	0	0	0
28	1	1		1		1	1	8		1		2	2	2	2	4	21.7667	1	1	1	1	1	5	1	-9	4	4	0	3	3	3	3	0	4	0	3	3	3	3	3	3	24	18	1	0	1	1	1	1
29	1	1		1		1	2	5		6		2	2	1	#NULL!	4	47.6333	0	0	0	0	0	0	1	-9	1	1	1	0	0	1	0	0	1	0	0	0	0	1	0	0	5	1	0	0	0	0	1	0
24	1	1		1		1	1	8		10		1	#NULL!	1	#NULL!	4	16.8333	0	0	0	0	0	0	1	-9	0	2	0	0	0	2	0	0	0	0	0	0	0	0	0	0	4	0	0	0	0	0	1	0
25	2	1		1		1	1	8		10		1	#NULL!	1	#NULL!	4	15.1	0	0	0	0	0	0	1	-9	2	3	2	1	1	3	1	0	2	1	1	0	2	1	3	1	16	8	0	0	1	0	1	0
52	1	1		1		2	1	7		8		1	#NULL!	1	#NULL!	4	21.7667	0	0	0	0	0	0	1	-9	0	2	1	0	1	1	0	0	0	2	0	0	0	0	0	0	7	0	0	0	0	0	0	0
22	1	1		1		1	2	7		1		2	2	1	#NULL!	4	21.4667	0	0	0	0	0	0	1	-9	1	3	0	2	1	3	0	0	4	1	0	0	0	0	0	1	15	1	0	0	0	1	0	0
62	1	1		1		2	1	4		6		1	#NULL!	1	#NULL!	4	35.9667	0	0	0	0	0	0	1	-9	1	1	1	0	1	1	3	1	2	1	1	1	1	1	2	2	12	8	1	0	1	1	1	0
35	1	1		1		1	1	6		6		2	2	2	2	4	12.7	1	1	1	0	1	4	2	1	4	3	2	3	3	3	3	3	3	3	3	3	3	3	3	3	30	18	0	1	1	1	1	1
33	1	1		1		1	1	4		6		2	2	1	#NULL!	4	15.4	0	1	0	0	0	1	1	-9	4	4	1	4	4	4	4	2	4	2	4	3	4	4	4	4	33	23	1	1	1	1	1	0
73	2	1		1		2	1	8		10		1	#NULL!	1	#NULL!	4	34.8	0	0	0	0	0	0	1	-9	0	0	0	0	0	1	0	0	1	0	0	0	0	0	0	0	2	0	0	0	0	0	0	0
52	3	1		1		1	2	7		1		2	2	2	2	4	47.6	1	2	1	0	1	5	1	-9	0	3	0	0	4	1	1	2	3	1	0	3	4	3	4	0	15	14	1	0	0	0	1	1
23	1	1		1		1	1	8		10		1	#NULL!	1	#NULL!	4	21.65	0	0	0	0	0	0	1	-9	1	1	0	1	1	1	0	0	1	1	0	0	0	0	1	0	7	1	0	0	1	0	1	0
24	2	1		1		1	2	7		6		1	#NULL!	1	#NULL!	4	19.65	1	0	0	0	0	1	1	-9	1	2	0	1	1	0	1	0	3	0	1	2	2	0	2	2	9	9	0	0	0	0	0	0
54	1	1		1		2	1	4		6		1	#NULL!	1	#NULL!	4	34.8833	0	0	0	0	0	0	1	-9	0	0	0	0	1	1	0	0	0	0	0	0	0	0	0	0	2	0	0	0	0	0	1	0
47	2	1		1		1	1	4		6		2	2	2	2	4	43.65	1	1	1	1	1	5	1	-9	3	3	1	3	3	3	2	2	3	2	3	3	2	3	3	2	25	16	1	0	1	1	1	0
19	1	4	Ruanda	1		1	2	7		1		1	#NULL!	1	#NULL!	4	20.5833	0	0	0	0	0	0	1	-9	3	2	0	0	2	1	2	0	1	0	1	0	1	0	0	0	11	2	0	0	0	0	1	0
[truncated: 21 more columns]

## Sheet: variables
SD02_01	numeric	age	Ohne
SD01	numeric	gender	{-9, missing} 1= female; 2 = male; 3 = divers
SD04	numeric	country	{-9, missing}1 = Germany; 2 = Austria; 3 = Switzerland; 4 = other
SD04_04	character string	other country
SD05	numeric	mother tongue	{-9, missing} 1 = german; 2 = other
SD05_02	character string	mother tongue other
SD06	numeric	family status	{-9, missing} 1= single / not married; 2 = married; 3 = divorced; 4 = widowed
SD38	numeric	relationship status	{-9, missing}1 = yes; 2 = no
SD08	numeric	education	{-9, missing} 1 = no educational qualification; 2 = still student; 3 = lower secundary school; 4 = secundary school; 5 = vocational school; 6 = vocational baccalaureate diploma; 7 = a level; 8 = college / university; 9 = other
SD08_09	character string	education other
SD09	numeric	professional qualification	{-9, missing} 1 = none; 2 = job training period; 3 = working diploma; 4 = volunteering/internship; 5 = vocational diploma; 6 = apprenticeship; 7 = vocational school education; 8 = technician; 9 / 10 = college/ university; 11 = other
SD09_11	character string	professional qualification other
SD24	numeric	mental disorder past	{-9, missing}1= no; 2 = yes
SD32	numeric	treatment past	{-9, missing}1 = no; 2 = yes
SD27	numeric	mental disorder today	{-9, missing}.1= no; 2 = yes
SD29	numeric	treatment today	{-9, missing}1= no; 2 = yes
attention_check	numeric	attention check item	{-9, missing} 4 = correct
BS01_cod	numeric	Beck Scale for Suicidal Ideation: 1
BS02_cod	numeric	Beck Scale for Suicidal Ideation: 2
BS03_cod	numeric	Beck Scale for Suicidal Ideation: 3
BS04_cod	numeric	Beck Scale for Suicidal Ideation: 4
BS05_cod	numeric	Beck Scale for Suicidal Ideation: 5
BSS_sum	numeric	Sum Score of the BSS
BS20	numeric	Beck Scale for Suicidal Ideation	{-9, missing} 0 = no former suicide attempt; 1 = one former suicide attempt; 2 = two or more former suicide attempts
BS21	numeric	Beck Scale for Suicidal Ideation	{-9, missing} 0 = low seriousness about former suicide attempt; 1 = medium seriousness about former suicide attempt; 2 = high seriousness about former suicide attempt
ES01_01cod	numeric	Entrapment Scale Item 1
ES01_02cod	numeric	Entrapment Scale Item 2
ES01_03cod	numeric	Entrapment Scale Item 3
ES01_04cod	numeric	Entrapment Scale Item 4
ES01_05cod	numeric	Entrapment Scale Item 5
ES01_06cod	numeric	Entrapment Scale Item 6
ES01_07cod	numeric	Entrapment Scale Item 7
ES01_08cod	numeric	Entrapment Scale Item 8
ES01_09cod	numeric	Entrapment Scale Item 9
ES01_10cod	numeric	Entrapment Scale Item 10
ES01_11cod	numeric	Entrapment Scale Item 11
ES01_12cod	numeric	Entrapment Scale Item 12
ES01_13cod	numeric	Entrapment Scale Item 13
ES01_14cod	numeric	Entrapment Scale Item 14
ES01_15cod	numeric	Entrapment Scale Item 15
ES01_16cod	numeric	Entrapment Scale Item 16
EE_sum	numeric	Sum score of the ES: external entrapment
IE_sum	numeric	Sum Score of the ES: internal entrapment
BH01_01cod	numeric	Beck's Hopelessness Scale Item 1
BH01_03cod	numeric	Beck's Hopelessness Scale Item 2
BH01_05cod	numeric	Beck's Hopelessness Scale Item 3
BH01_06cod	numeric	Beck's Hopelessness Scale Item 4
BH01_08cod	numeric	Beck's Hopelessness Scale Item 5
BH01_10cod	numeric	Beck's Hopelessness Scale Item 6
BH01_13cod	numeric	Beck's Hopelessness Scale Item 7
BH01_15cod	numeric	Beck's Hopelessness Scale Item 8
BH01_19cod	numeric	Beck's Hopelessness Scale Item 9
BH01_02cod	numeric	Beck's Hopelessness Scale Item 10
BH01_04cod	numeric	Beck's Hopelessness Scale Item 11
BH01_07cod	numeric	Beck's Hopelessness Scale Item 12
BH01_09cod	numeric	Beck's Hopelessness Scale Item 13
BH01_11cod	numeric	Beck's Hopelessness Scale Item 14
BH01_12cod	numeric	Beck's Hopelessness Scale Item 15
BH01_14cod	numeric	Beck's Hopelessness Scale Item 16
BH01_16cod	numeric	Beck's Hopelessness Scale Item 17
BH01_17cod	numeric	Beck's Hopelessness Scale Item 18
BH01_18cod	numeric	Beck's Hopelessness Scale Item 19
BH01_20cod	numeric	Beck's Hopelessness Scale Item 20
BHS_sum	numeric	sum score of the BHS
aktPsy	numeric	current mental disorder
SV_verg	numeric	former suicide attempt (if BS20 = 2 or 3)
SV_ernst	numeric	seriousness about last suicide attempt (if BS21=2 or 3)
PsyE	numeric	current or former mental disorder
ggf_SI	numeric	Indication of possible suicidality (if BS04_cod = 1 or 2 or BS05_cod= 1 or 2)
